# Supplementary material for: Interaction between calcium and potassium modulates elongation rate in cotton fiber cells
Source: J Exp Bot. 2017 Oct 13;68(18):5161–75. doi: 10.1093/jxb/erx346 (PMC5853336; doi:10.1093/jxb/erx346)
Supplement: Supplementary Tables S1-S8 [file erx346_suppl_supplementary_tables_s1_s8.xlsx]

## Sheet: Table S1
	Supplementary Table S1 List of primers used in this study for qRT-PCR.
	GeneID(G.hirsutum)	GeneID(G.raimondii)	Gene Name	Forward Primer	Reverse Primer
	DQ116411		UB7	GAAGGCATTCCACCTGACCAAC	CTTGACCTTCTTCTTCTTGTGCTTG
	Gh_A06G0873	Gorai.010g112400.1	CIPK6	TGGTGGTGGAAGTTAAAAAGGAC	AATCAAGCCACAGTCGAGTTCTC
	Gh_A13G1623	Gorai.013g216700.1	CIPK6	TTCTGCCATAGCCGTGGTGTT	TGAAATGGTAAAAACCCAGCAAG
	Gh_A05G0418	Gorai.009g055400.1	CIPK6	ACTTCTTTATGTTATCTCTTGCGTTG	CCTGTCTGAAGATTCCGAGCAT
	Gh_D03G0294	Gorai.003G033600.1	XTH6	TAGGAGATACAGATGGGTTCGGAT	TTCTGTTGGATATGGAATAATGGG
	Gh_A07G0152	Gorai.001G018300.1	PME44	AGTGGAAGAGGGTTCATAGCAAGA	GACGCATCGTGTGGGTGTAGAG
	Gh_A08G1387	Gorai.004G182100.1	XTH30	GCCTGCTCCGAGACAGATACCT	TCTTTCCATCCTCGCTTGCTTC
	Gh_A11G0556	Gorai.007G068800.1	XTH5	CCCTTCTCCGTCTTTCTGGTAATG	ACCCAGAAGCAGAACCCAAAGTG
	Gh_D11G2065	Gorai.007G228100.1	XTH6	GAGTGTATCGCTGGCATCTGAAG	CTCGGAATCCCACTTCTCGCT
	Gh_A11G0455	Gorai.007G057400.1	XTH7	CAATGGGAGTTTATTCAACGCTGT	TGTTTGTGGCACAGTTTACTGGC
	Gh_D11G0846	Gorai.007G090100.1	PME2	TCAGAAACACCGCTGGTCCTACT	CGTGTTGGTCTTATTAGGGGGAT
	Gh_A03G0986	Gorai.005G153200.1	XTH28	GGATGGGTCTGATTGGGCTACTA	GGTGTCACACTTCTTCGACGAAA

## Sheet: Table S2
	Supplementary Table S2 Fiber quality of three cottons were measured by HVI (High Volume Instrument). (Septemper 22, 2014)
	Cotton variety	UHML (mm)	Micronaire	Fiber Strength (cN/tex)	Elongation ratio
	G. barbadense 3-79	33.84±0.13a	4.65±0.08c	40.73±0.95a	7.17±0.06a
	G. hirsutum TM-1	30.19±0.63b	5.32±0.04b	28.90±1.04b	6.8±0.01b
	G. hirsutum Xuzhou142	27.97±0.22c	5.59±0.05a	25.30±0.50c	6.7±0.01b

## Sheet: Table S3
	Supplementary Table S3 List of essential mineral elements concentrations in the top third leave of G. hirsutum TM-1.
	Unit	Element	Mean	SD
	mg g-1	Ca	18.8097	0.971533
		K	14.5094	1.75742
		Mg	3.61945	0.467065
		P	3.10892	0.612975
	ug g-1	B	17.0274	4.04511
		Fe	119.641	22.3539
		Zn	14.7604	1.32736
		Mn	285.601	33.9286
		Na	90.1023	11.4056
		Cu	2.98669	0.267186
		Ni	1.22201	0.157922
		Co	0.179655	0.0337988
		Mo	0.143353	0.0266701
	The red text indicates Ca2+ is the most abundant element in leaf.

## Sheet: Table S4
	Supplementary Table S4 List of enriched GO terms for DGEs that were upregulated in K0 fibers compared with K1 fibers.
	GO-ID	Term	Category	FDR	P-Value	Test	Ref	notAnnotTest	notAnnotRef
	GO:0032993	protein-DNA complex	C	4.78e-38	2.95e-41	62	93	1812	37976
	GO:0000786	nucleosome	C	4.78e-38	2.95e-41	62	93	1812	37976
	GO:0044815	DNA packaging complex	C	7.35e-37	6.82e-40	62	100	1812	37969
	GO:0000785	chromatin	C	4.57e-34	1.41e-36	62	119	1812	37950
	GO:0044427	chromosomal part	C	1.24e-25	5.35e-28	62	185	1812	37884
	GO:0005694	chromosome	C	3.25e-22	1.51e-24	62	221	1812	37848
	GO:0016491	oxidoreductase activity	F	1.53e-13	1.09e-15	268	3256	1606	34813
	GO:0001071	nucleic acid binding transcription factor activity	F	2.55e-13	2.05e-15	150	1476	1724	36593
	GO:0003700	transcription factor activity, sequence-specific DNA binding	F	2.55e-13	2.05e-15	150	1476	1724	36593
	GO:0043565	sequence-specific DNA binding	F	8.3e-13	7.44e-15	106	899	1768	37170
	GO:0003677	DNA binding	F	7e-12	6.71e-14	227	2721	1647	35348
	GO:0020037	heme binding	F	4.55e-11	4.5e-13	96	832	1778	37237
	GO:0046906	tetrapyrrole binding	F	3.98e-10	4.07e-12	96	868	1778	37201
	GO:0016705	oxidoreductase activity, acting on paired donors, with incorporation or reduction of molecular oxygen	F	2.16e-06	3.34e-08	91	975	1783	37094
	GO:0034728	nucleosome organization	P	1.59e-35	2.95e-38	62	109	1812	37960
	GO:0031497	chromatin assembly	P	1.59e-35	2.95e-38	62	109	1812	37960
	GO:0006334	nucleosome assembly	P	1.59e-35	2.95e-38	62	109	1812	37960
	GO:0006333	chromatin assembly or disassembly	P	3.03e-35	6.55e-38	62	111	1812	37958
	GO:0065004	protein-DNA complex assembly	P	7.62e-35	2.12e-37	62	114	1812	37955
	GO:0071824	protein-DNA complex subunit organization	P	7.62e-35	2.12e-37	62	114	1812	37955
	GO:0006323	DNA packaging	P	6.02e-34	2.05e-36	62	120	1812	37949
	GO:0071103	DNA conformation change	P	5.31e-31	1.97e-33	62	140	1812	37929
	GO:0006325	chromatin organization	P	1.86e-26	7.49e-29	63	184	1811	37885
	GO:0034622	cellular macromolecular complex assembly	P	1.78e-21	8.81e-24	70	297	1804	37772
	GO:0006461	protein complex assembly	P	3.69e-21	2.05e-23	71	311	1803	37758
	GO:0070271	protein complex biogenesis	P	3.69e-21	2.05e-23	71	311	1803	37758
	GO:0051276	chromosome organization	P	1.6e-20	9.4e-23	63	251	1811	37818
	GO:0065003	macromolecular complex assembly	P	5.34e-20	3.3e-22	71	329	1803	37740
	GO:0071822	protein complex subunit organization	P	5.39e-17	3.5e-19	73	400	1801	37669
	GO:0022607	cellular component assembly	P	5.87e-17	3.99e-19	72	391	1802	37678
	GO:0044085	cellular component biogenesis	P	1.72e-13	1.28e-15	75	498	1799	37571
	GO:0055114	oxidation-reduction process	P	2.6e-13	2.17e-15	238	2799	1636	35270
	GO:0043933	macromolecular complex subunit organization	P	2.66e-13	2.31e-15	74	493	1800	37576
	GO:0009607	response to biotic stimulus	P	1.52e-12	1.41e-14	29	80	1845	37989
	GO:0019219	regulation of nucleobase-containing compound metabolic process	P	3.38e-09	3.55e-11	211	2654	1663	35415
	GO:2000112	regulation of cellular macromolecule biosynthetic process	P	5.35e-09	5.96e-11	212	2687	1662	35382
	GO:0010556	regulation of macromolecule biosynthetic process	P	5.35e-09	5.96e-11	212	2687	1662	35382
	GO:0009889	regulation of biosynthetic process	P	5.65e-09	6.94e-11	212	2692	1662	35377
	GO:0031326	regulation of cellular biosynthetic process	P	5.65e-09	6.94e-11	212	2692	1662	35377
	GO:0051252	regulation of RNA metabolic process	P	5.65e-09	7.34e-11	209	2645	1665	35424
	GO:1903506	regulation of nucleic acid-templated transcription	P	5.65e-09	7.34e-11	209	2645	1665	35424
	GO:0006355	regulation of transcription, DNA-templated	P	5.65e-09	7.34e-11	209	2645	1665	35424
	GO:2001141	regulation of RNA biosynthetic process	P	5.65e-09	7.34e-11	209	2645	1665	35424
	GO:0051171	regulation of nitrogen compound metabolic process	P	6.08e-09	8.08e-11	212	2697	1662	35372
	GO:0010468	regulation of gene expression	P	1.46e-08	1.98e-10	212	2727	1662	35342
	GO:0006996	organelle organization	P	2.13e-08	2.96e-10	69	581	1805	37488
	GO:0080090	regulation of primary metabolic process	P	2.5e-08	3.55e-10	212	2747	1662	35322
	GO:0060255	regulation of macromolecule metabolic process	P	3.08e-08	4.48e-10	214	2788	1660	35281
	GO:0031323	regulation of cellular metabolic process	P	3.38e-08	5.02e-10	212	2759	1662	35310
	GO:0019222	regulation of metabolic process	P	2.1e-06	3.18e-08	220	3051	1654	35018
	GO:0006351	transcription, DNA-templated	P	2.78e-06	4.48e-08	212	2929	1662	35140
	GO:0097659	nucleic acid-templated transcription	P	2.78e-06	4.48e-08	212	2929	1662	35140
	GO:0032774	RNA biosynthetic process	P	3.01e-06	4.93e-08	212	2933	1662	35136
	GO:0016043	cellular component organization	P	4.89e-06	8.16e-08	97	1086	1777	36983
	GO:1901136	carbohydrate derivative catabolic process	P	1.54e-05	2.63e-07	16	58	1858	38011
	GO:1901565	organonitrogen compound catabolic process	P	1.86e-05	3.21e-07	21	103	1853	37966
	GO:0006542	glutamine biosynthetic process	P	3.75e-05	6.61e-07	7	6	1867	38063
	GO:0071840	cellular component organization or biogenesis	P	4.2e-05	7.53e-07	100	1192	1774	36877
	GO:0034654	nucleobase-containing compound biosynthetic process	P	4.88e-05	8.91e-07	219	3182	1655	34887
	GO:0008152	metabolic process	P	5.98e-05	1.11e-06	1013	18437	861	19632
	GO:0019438	aromatic compound biosynthetic process	P	6.19e-05	1.17e-06	229	3370	1645	34699
	GO:0044710	single-organism metabolic process	P	7.52e-05	1.44e-06	363	5797	1511	32272
	GO:1901362	organic cyclic compound biosynthetic process	P	9.38e-05	1.83e-06	233	3463	1641	34606
	In Category, C represents Cellular Component, F represents Molecular Function, P represents Biological Process.

## Sheet: Table S5
	Supplementary Table S5 List of ROS generation and scavenging genes expressed in response to the reduced K+ or Ca2+ deficiency based on the RPKM value by RNA-seq.
	Gene ID	Log2Ratio(Ca1K0.5/Ca0K0.5)	Log2Ratio(K1/K0)	Annotation
	Gh_A09G0123	-2.55	9.64	Iron-sulphur cluster biosynthesis family protein
	Gh_D10G1643	-8.13	3.88	Peroxidase superfamily protein
	Gh_A08G2216	0.17	1.95	Thioredoxin superfamily protein
	Gh_A09G0194	0.76	1.94	Glutaredoxin family protein
	Gh_A03G1064	0.83	1.84	Cupredoxin superfamily protein
	Gh_D05G2420	0.83	1.63	SKU5 similar 5
	Gh_D05G0154	-1.66	1.48	Peroxidase superfamily protein
	Gh_A11G3130	0.92	1.42	Glutathione S-transferase family protein
	Gh_D04G0455	0.43	1.22	Glutaredoxin family protein
	Gh_D12G0740	-0.32	1.22	Thioredoxin superfamily protein
	Gh_D09G1454	0.38	1.2	laccase 17
	Gh_A09G1253	2.17	1.2	Glutaredoxin family protein
	Gh_A12G0226	-1.68	1.17	Cupredoxin superfamily protein
	Gh_A08G0673	-0.07	1.1	glutathione peroxidase 2
	Gh_D02G1474	1.22	1.06	Cupredoxin superfamily protein
	Gh_A09G2271	-2.83	1.05	thioredoxin H-type 9
	Gh_A10G2290	-2.97	1.05	Peroxidase superfamily protein
	Gh_D08G1953	-0.2	1.04	glutathione S-transferase THETA 1
	Gh_A02G1203	-1.68	1.01	Peroxidase superfamily protein
	Gh_D09G1254	1.21	0.76	Glutaredoxin family protein
	Gh_D11G3426	1.29	0.76	Glutathione S-transferase family protein
	Gh_D02G0361	1.74	0.71	Copper amine oxidase family protein
	Gh_D05G1733	-2.09	0.71	SKU5 similar 5
	Gh_D05G2682	-1.77	0.58	Glutaredoxin family protein
	Gh_A05G2165	1.06	0.54	SKU5 similar 5
	Gh_D12G0699	-1.38	0.49	Peroxidase superfamily protein
	Gh_A06G0736	-2	0.46	ferredoxin-related
	Gh_A05G1557	-2.35	0.44	SKU5 similar 5
	Gh_A03G1527	-1.26	0.42	alternative oxidase 2
	Gh_A06G0019	-9.53	0.41	Peroxidase superfamily protein
	Gh_A10G2288	-10.49	0.27	Peroxidase superfamily protein
	Gh_D12G2750	-1.47	0.24	respiratory burst oxidase protein F
	Gh_A07G1593	-1.47	0.12	microsomal glutathione s-transferase, putative
	Gh_D05G0626	1.56	0.04	Peroxidase superfamily protein
	Gh_D10G1453	-1.83	-0.1	glutathione S-transferase tau 7
	Gh_A05G0507	1.16	-0.25	Peroxidase superfamily protein
	Gh_A13G1950	-1.84	-0.29	metallothionein 2A
	Gh_A08G0747	-3.67	-0.39	Peroxidase superfamily protein
	Gh_D08G0734	-1.3	-0.4	glutathione peroxidase 4
	Gh_A08G0633	-1.46	-0.44	glutathione peroxidase 4
	Gh_A07G0350	-1.75	-0.5	SKU5 similar 1
	Gh_A06G1309	-2.06	-0.67	SKU5 similar 4
	Gh_D02G1346	-1.49	-0.77	Peroxidase superfamily protein
	Gh_D04G0735	-1.14	-0.85	Peroxidase family protein
	Gh_A02G0296	1.54	-0.94	Copper amine oxidase family protein
	Gh_D04G1332	1	-0.96	glutathione S-transferase TAU 18
	Gh_A12G1335	0.11	-1.03	Copper amine oxidase family protein
	Gh_A12G1335	0.11	-1.03	Copper amine oxidase family protein
	Gh_D13G2329	-0.28	-1.05	ferredoxin 3
	Gh_D13G2329	-0.28	-1.05	ferredoxin 3
	Gh_D11G0303	-0.38	-1.05	NADPH-dependent thioredoxin reductase A
	Gh_D11G0303	-0.38	-1.05	NADPH-dependent thioredoxin reductase A
	Gh_D06G0883	-2.37	-1.06	ferredoxin-related
	Gh_A09G2418	-0.49	-1.06	ferretin 1
	Gh_A09G2418	-0.49	-1.06	ferretin 1
	Gh_D08G0427	0.41	-1.13	microsomal glutathione s-transferase, putative
	Gh_D08G0427	0.41	-1.13	microsomal glutathione s-transferase, putative
	Gh_D05G2666	-2.58	-1.14	Peroxidase superfamily protein
	Gh_A11G3024	-0.97	-1.14	SKU5 similar 17
	Gh_A11G3024	-0.97	-1.14	SKU5 similar 17
	Gh_D07G1812	0.21	-1.15	Thioredoxin superfamily protein
	Gh_D07G1812	0.21	-1.15	Thioredoxin superfamily protein
	Gh_A12G0840	2.54	-1.15	Cupredoxin superfamily protein
	Gh_D05G2354	-3.16	-1.15	laccase 14
	Gh_D09G0972	0.38	-1.18	Thioredoxin superfamily protein
	Gh_D09G0972	0.38	-1.18	Thioredoxin superfamily protein
	Gh_D11G1615	-0.23	-1.18	glutathione S-transferase PHI 9
	Gh_D11G1615	-0.23	-1.18	glutathione S-transferase PHI 9
	Gh_D02G0360	1.93	-1.21	Copper amine oxidase family protein
	Gh_D04G0849	0.28	-1.22	glutathione S-transferase tau 7
	Gh_D04G0849	0.28	-1.22	glutathione S-transferase tau 7
	Gh_D04G1513	0.2	-1.23	alternative oxidase 2
	Gh_D04G1513	0.2	-1.23	alternative oxidase 2
	Gh_A12G0077	0.64	-1.24	glutathione S-transferase 6
	Gh_A12G0077	0.64	-1.24	glutathione S-transferase 6
	Gh_A05G2945	-1.68	-1.26	Peroxidase superfamily protein
	Gh_A11G1459	-1.31	-1.28	glutathione S-transferase PHI 9
	Gh_D05G2471	-0.87	-1.29	respiratory burst oxidase homologue D
	Gh_D05G2471	-0.87	-1.29	respiratory burst oxidase homologue D
	Gh_A03G0199	-2.67	-1.33	Peroxidase superfamily protein
	Gh_A13G1932	-0.31	-1.33	ferredoxin 3
	Gh_A13G1932	-0.31	-1.33	ferredoxin 3
	Gh_A12G0927	-0.31	-1.35	glutathione S-transferase (class zeta) 2
	Gh_A12G0927	-0.31	-1.35	glutathione S-transferase (class zeta) 2
	Gh_A05G1217	-0.61	-1.35	Glutathione S-transferase family protein
	Gh_A05G1217	-0.61	-1.35	Glutathione S-transferase family protein
	Gh_A09G1509	-0.9	-1.36	glutathione S-transferase TAU 8
	Gh_A09G1509	-0.9	-1.36	glutathione S-transferase TAU 8
	Gh_A02G0638	0.01	-1.37	laccase 14
	Gh_A02G0638	0.01	-1.37	laccase 14
	Gh_D02G0695	0.54	-1.38	Peroxidase superfamily protein
	Gh_D02G0695	0.54	-1.38	Peroxidase superfamily protein
	Gh_D08G0832	-1.91	-1.39	Peroxidase superfamily protein
	Gh_A04G0970	0.37	-1.44	alternative oxidase 2
	Gh_A04G0970	0.37	-1.44	alternative oxidase 2
	Gh_A11G2988	0	-1.44	NADPH-dependent thioredoxin reductase A
	Gh_A11G2988	0	-1.44	NADPH-dependent thioredoxin reductase A
	Gh_D05G0816	-0.06	-1.46	ferredoxin 3
	Gh_D05G0816	-0.06	-1.46	ferredoxin 3
	Gh_A03G0960	-0.97	-1.48	Peroxidase superfamily protein
	Gh_A03G0960	-0.97	-1.48	Peroxidase superfamily protein
	Gh_A05G2114	-0.98	-1.5	laccase 14
	Gh_A05G2114	-0.98	-1.5	laccase 14
	Gh_D01G0969	0.52	-1.5	thioredoxin H-type 1
	Gh_D01G0969	0.52	-1.5	thioredoxin H-type 1
	Gh_A07G0825	-1.16	-1.55	SKU5 similar 3
	Gh_D04G1330	-1.24	-1.57	Glutathione S-transferase family protein
	Gh_A08G0051	-0.16	-1.57	ferredoxin 3
	Gh_A08G0051	-0.16	-1.57	ferredoxin 3
	Gh_A10G0640	-0.96	-1.57	Ferritin/ribonucleotide reductase-like family protein
	Gh_A10G0640	-0.96	-1.57	Ferritin/ribonucleotide reductase-like family protein
	Gh_A04G0409	-0.52	-1.6	glutathione S-transferase TAU 25
	Gh_A04G0409	-0.52	-1.6	glutathione S-transferase TAU 25
	Gh_A09G1508	0.19	-1.62	glutathione S-transferase TAU 8
	Gh_A09G1508	0.19	-1.62	glutathione S-transferase TAU 8
	Gh_A05G2211	-0.61	-1.62	respiratory burst oxidase homologue D
	Gh_A05G2211	-0.61	-1.62	respiratory burst oxidase homologue D
	Gh_A02G0261	-0.09	-1.64	glutathione S-transferase tau 7
	Gh_A02G0261	-0.09	-1.64	glutathione S-transferase tau 7
	Gh_D11G1824	-0.76	-1.66	Peroxidase superfamily protein
	Gh_D11G1824	-0.76	-1.66	Peroxidase superfamily protein
	Gh_A08G1744	-0.33	-1.71	ascorbate peroxidase 1
	Gh_A08G1744	-0.33	-1.71	ascorbate peroxidase 1
	Gh_D08G1956	-0.58	-1.71	glutathione peroxidase 6
	Gh_D08G1956	-0.58	-1.71	glutathione peroxidase 6
	Gh_A05G2115	-1.03	-1.74	laccase 14
	Gh_D12G1017	0.94	-1.77	glutathione S-transferase (class zeta) 2
	Gh_D12G1017	0.94	-1.77	glutathione S-transferase (class zeta) 2
	Gh_A02G0259	-0.43	-1.79	glutathione S-transferase tau 7
	Gh_A02G0259	-0.43	-1.79	glutathione S-transferase tau 7
	Gh_D07G2060	1.64	-1.79	glutathione S-transferase TAU 8
	Gh_A02G1272	0.27	-1.8	Cupredoxin superfamily protein
	Gh_A02G1272	0.27	-1.8	Cupredoxin superfamily protein
	Gh_D09G1520	-0.32	-1.87	glutathione S-transferase TAU 8
	Gh_D09G1520	-0.32	-1.87	glutathione S-transferase TAU 8
	Gh_A07G1614	-0.3	-1.87	Thioredoxin superfamily protein
	Gh_A07G1614	-0.3	-1.87	Thioredoxin superfamily protein
	Gh_D10G0755	-1.1	-1.88	Ferritin/ribonucleotide reductase-like family protein
	Gh_D02G0328	-0.5	-1.89	glutathione S-transferase tau 7
	Gh_D02G0328	-0.5	-1.89	glutathione S-transferase tau 7
	Gh_A05G3470	-0.25	-1.91	NADPH:quinone oxidoreductase
	Gh_A05G3470	-0.25	-1.91	NADPH:quinone oxidoreductase
	Gh_A05G2328	-1.49	-1.92	laccase 14
	Gh_A02G1466	-5.05	-1.93	Peroxidase superfamily protein
	Gh_D07G0457	0.37	-1.96	Fe superoxide dismutase 2
	Gh_D07G0457	0.37	-1.96	Fe superoxide dismutase 2
	Gh_D05G3256	-0.53	-1.98	Peroxidase superfamily protein
	Gh_D05G3256	-0.53	-1.98	Peroxidase superfamily protein
	Gh_A02G0976	-0.95	-2.06	Glutaredoxin family protein
	Gh_A02G0976	-0.95	-2.06	Glutaredoxin family protein
	Gh_D03G0412	1.51	-2.07	Cupredoxin superfamily protein
	Gh_A08G0714	-2.66	-2.07	Peroxidase superfamily protein
	Gh_D05G3222	0.14	-2.12	glutathione S-transferase TAU 25
	Gh_D05G3222	0.14	-2.12	glutathione S-transferase TAU 25
	Gh_A10G1317	-0.78	-2.12	Peroxidase superfamily protein
	Gh_A10G1317	-0.78	-2.12	Peroxidase superfamily protein
	Gh_D07G0412	-2.24	-2.13	SKU5 similar 1
	Gh_A04G0412	0.72	-2.18	glutathione S-transferase TAU 28
	Gh_A04G0412	0.72	-2.18	glutathione S-transferase TAU 28
	Gh_D05G2355	-0.54	-2.19	laccase 14
	Gh_D05G2355	-0.54	-2.19	laccase 14
	Gh_A09G1501	-0.89	-2.2	Glutathione S-transferase family protein
	Gh_A09G1501	-0.89	-2.2	Glutathione S-transferase family protein
	Gh_D04G0130	0.39	-2.2	Peroxidase superfamily protein
	Gh_D04G0130	0.39	-2.2	Peroxidase superfamily protein
	Gh_A05G2101	-2.42	-2.21	laccase 14
	Gh_D09G1511	-0.28	-2.22	Glutathione S-transferase family protein
	Gh_D09G1511	-0.28	-2.22	Glutathione S-transferase family protein
	Gh_D03G0246	-4.49	-2.23	root hair specific 19
	Gh_A09G2408	-2.12	-2.23	glutathione peroxidase 2
	Gh_D04G1329	-1.36	-2.24	Glutathione S-transferase family protein
	Gh_D02G1998	-1.4	-2.28	Peroxidase superfamily protein
	Gh_A05G1338	-0.76	-2.32	Thioredoxin superfamily protein
	Gh_A05G1338	-0.76	-2.32	Thioredoxin superfamily protein
	Gh_D08G2093	0.11	-2.33	ascorbate peroxidase 1
	Gh_D08G2093	0.11	-2.33	ascorbate peroxidase 1
	Gh_D03G1382	-3.12	-2.44	Peroxidase superfamily protein
	Gh_A05G0289	0.31	-2.45	ferredoxin-related
	Gh_A05G0289	0.31	-2.45	ferredoxin-related
	Gh_A11G2426	-1.7	-2.5	respiratory burst oxidase homolog B
	Gh_A11G1669	-0.68	-2.54	Peroxidase superfamily protein
	Gh_A11G1669	-0.68	-2.54	Peroxidase superfamily protein
	Gh_A01G2148	-0.71	-2.56	Glutathione S-transferase family protein
	Gh_A01G2148	-0.71	-2.56	Glutathione S-transferase family protein
	Gh_D05G0390	0.35	-2.58	ferredoxin-related
	Gh_D05G0390	0.35	-2.58	ferredoxin-related
	Gh_D08G2420	-2.58	-2.64	peroxidase 2
	Gh_A01G1434	-3.98	-2.68	SKU5 similar 5
	Gh_D02G0329	-0.57	-2.69	glutathione S-transferase tau 7
	Gh_D02G0329	-0.57	-2.69	glutathione S-transferase tau 7
	Gh_A06G0997	-0.66	-2.75	laccase 14
	Gh_A06G0997	-0.66	-2.75	laccase 14
	Gh_D01G1673	-3.62	-2.77	SKU5 similar 5
	Gh_D03G1062	-0.68	-2.8	NADPH/respiratory burst oxidase protein D
	Gh_D03G1062	-0.68	-2.8	NADPH/respiratory burst oxidase protein D
	Gh_A02G0258	-0.37	-2.88	glutathione S-transferase tau 7
	Gh_A02G0258	-0.37	-2.88	glutathione S-transferase tau 7
	Gh_D08G1301	-1.03	-2.89	glutathione S-transferase 6
	Gh_A01G0925	0.89	-2.94	thioredoxin H-type 1
	Gh_A01G0925	0.89	-2.94	thioredoxin H-type 1
	Gh_D02G0326	-0.57	-2.95	glutathione S-transferase tau 7
	Gh_D02G0326	-0.57	-2.95	glutathione S-transferase tau 7
	Gh_D05G2589	-3.61	-3.02	laccase 14
	Gh_A05G3489	-0.17	-3.17	Peroxidase superfamily protein
	Gh_A05G3489	-0.17	-3.17	Peroxidase superfamily protein
	Gh_D11G2183	-7.95	-3.47	peroxidase 2
	Gh_A02G0260	-0.61	-3.52	glutathione S-transferase tau 7
	Gh_A02G0260	-0.61	-3.52	glutathione S-transferase tau 7
	Gh_A04G1395	-0.14	-3.64	metallothionein 2A
	Gh_A04G1395	-0.14	-3.64	metallothionein 2A
	Gh_A02G0247	0.53	-3.72	glutathione S-transferase tau 7
	Gh_A02G0247	0.53	-3.72	glutathione S-transferase tau 7
	Gh_D13G1617	0.87	-3.77	glutathione S-transferase TAU 19
	Gh_D13G1617	0.87	-3.77	glutathione S-transferase TAU 19
	Gh_A05G2401	2.84	-3.78	Peroxidase superfamily protein
	Gh_A09G1510	-0.87	-3.9	glutathione S-transferase TAU 8
	Gh_A09G1510	-0.87	-3.9	glutathione S-transferase TAU 8
	Gh_A05G1452	0.14	-4	Peroxidase superfamily protein
	Gh_A05G1452	0.14	-4	Peroxidase superfamily protein
	Gh_A08G2028	-3.67	-4.01	peroxidase 2
	Gh_D11G2743	-2.44	-4.06	respiratory burst oxidase homolog B
	Gh_A05G1910	-5.94	-4.07	Cupredoxin superfamily protein
	Gh_A08G1024	-2.58	-4.26	glutathione S-transferase 6
	Gh_D09G1420	-8.19	-4.27	Peroxidase superfamily protein
	Gh_A01G2149	-0.44	-4.29	Glutathione S-transferase family protein
	Gh_A01G2149	-0.44	-4.29	Glutathione S-transferase family protein
	Gh_D04G1170	1.13	-4.55	metallothionein 2A
	Gh_A06G0929	-1.43	-4.59	peroxidase 2
	Gh_A05G0670	-10.38	-5.44	ferredoxin 3
	Gh_D05G1626	-1.56	-5.86	Peroxidase superfamily protein
	Gh_D06G1170	-3.08	-5.87	peroxidase 2
	Gh_A10G0264	0.22	-7.75	Thioredoxin superfamily protein
	Gh_A10G0264	0.22	-7.75	Thioredoxin superfamily protein

## Sheet: Table S6
	Supplementary Table S6 List of enriched GO terms for 1262 upregulated genes in Ca0K0.5 compared to Ca1K0.5.
	GO-ID	Term	Category	FDR	P-Value	#Test	#Ref	#notAnnotTest	#notAnnotRef	Over/Under	TestSeqs	RefSeqs
	GO:0005576	extracellular region	C	4.39779e-06	1.90381e-08	21	220	771	38931	OVER	Gh_D01G1679, Gh_A11G0556, Gh_D08G1682, Gh_A11G0455, Gh_A13G0185, Gh_D08G1777, Gh_A03G0986, Gh_D02G1371, Gh_D08G1774, Gh_A05G3992, Gh_A01G1439, Gh_A02G1442, Gh_D03G0294, Gh_A08G1387, Gh_A13G0271, Gh_A01G1788, Gh_A01G1787, Gh_D09G0128, Gh_D11G2065, Gh_A02G1426, Gh_D07G0974	Gh_D09G0905, Gh_A11G2885, Gh_D04G0396, Gh_D05G3030, Gh_D08G1393, Gh_Sca033533G01, Gh_A10G0297, Gh_A06G0209, Gh_A03G0942, Gh_Sca122891G01, Gh_A12G0861, Gh_D13G0639, Gh_A09G1727, Gh_A06G0558, Gh_D01G2169, Gh_A12G1270, Gh_D01G1757, Gh_D01G1758, Gh_D03G1195, Gh_A08G1444, Gh_D03G1194, Gh_A02G0781, Gh_A05G3534, Gh_A05G3899, Gh_D04G1924, Gh_D12G0117, Gh_A09G0883, Gh_A03G0046, Gh_Sca005793G01, Gh_A12G161…
	GO:0048046	apoplast	C	9.45917e-06	4.97235e-08	11	53	781	39098	OVER	Gh_D03G0294, Gh_A08G1387, Gh_A13G0271, Gh_D11G2065, Gh_A11G0556, Gh_D08G1682, Gh_A11G0455, Gh_A02G1426, Gh_A03G0986, Gh_D02G1371, Gh_A05G3992	Gh_A11G2885, Gh_D05G3030, Gh_A03G1432, Gh_D08G2086, Gh_A11G1910, Gh_D02G0220, Gh_A10G0297, Gh_A05G3993, Gh_D05G1009, Gh_D10G0299, Gh_A09G1365, Gh_D13G0639, Gh_D01G1272, Gh_D09G1367, Gh_A12G1873, Gh_D12G2048, Gh_D01G1277, Gh_A06G0558, Gh_A10G0146, Gh_D13G0290, Gh_A13G0500, Gh_D05G0764, Gh_A05G3899, Gh_A08G0195, Gh_A05G2724, Gh_D12G0752, Gh_D11G3437, Gh_A03G0243, Gh_D01G1765, Gh_D04G1060, Gh_D05G39…
	GO:0005618	cell wall	C	0.0280973	0.000538662	13	209	779	38942	OVER	Gh_A07G0152, Gh_A11G0556, Gh_D08G1682, Gh_A11G0455, Gh_D11G0846, Gh_A03G0986, Gh_D02G1371, Gh_A05G3992, Gh_D03G0294, Gh_A08G1387, Gh_A13G0271, Gh_D11G2065, Gh_A02G1426	Gh_A10G0735, Gh_A11G2885, Gh_D05G3030, Gh_A07G1143, Gh_A10G0297, Gh_D13G0639, Gh_A06G0558, Gh_A13G1553, Gh_A05G0272, Gh_A05G0273, Gh_D13G2032, Gh_A05G0274, Gh_D13G1178, Gh_A05G2204, Gh_A05G2205, Gh_A05G3899, Gh_A13G0909, Gh_D01G2296, Gh_A07G0151, Gh_D11G2268, Gh_Sca005745G01, Gh_A01G0702, Gh_A12G1176, Gh_A12G1177, Gh_A02G1729, Gh_A06G0590, Gh_A10G2227, Gh_D08G2130, Gh_D12G0580, Gh_D06G1920, Gh_D1…
	GO:0016491	oxidoreductase activity	F	2.74583e-14	8.49052e-18	146	3378	646	35773	OVER	Gh_A09G2408, Gh_D11G2005, Gh_D01G1983, Gh_D07G2232, Gh_A05G2101, Gh_A05G3311, Gh_D09G0472, Gh_A01G1739, Gh_D08G0734, Gh_D02G1346, Gh_D09G0070, Gh_D04G1519, Gh_A02G1466, Gh_A09G2498, Gh_D10G1825, Gh_D12G1798, Gh_D01G1991, Gh_D07G0046, Gh_A03G1365, Gh_A10G1158, Gh_A03G0670, Gh_A08G0747, Gh_D05G2354, Gh_D11G1706, Gh_D13G2154, Gh_A13G1792, Gh_A03G1527, Gh_A06G1090, Gh_D05G1417, Gh_A05G3812, Gh_D05G25…	Gh_D04G1243, Gh_D07G0692, Gh_A10G0058, Gh_A10G1389, Gh_A10G0059, Gh_A10G0057, Gh_A03G0944, Gh_A10G0050, Gh_A10G1382, Gh_A10G0060, Gh_A08G0463, Gh_D12G1438, Gh_A08G0460, Gh_D12G2768, Gh_A01G0481, Gh_D04G1238, Gh_A11G2096, Gh_A12G1830, Gh_D09G2081, Gh_D09G2
	GO:0016684	oxidoreductase activity, acting on peroxide as acceptor	F	4.6652e-10	4.32764e-13	28	230	764	38921	OVER	Gh_A09G2408, Gh_A08G0714, Gh_D03G0246, Gh_D08G2420, Gh_A08G0633, Gh_D03G1382, Gh_D05G1626, Gh_D08G0832, Gh_D08G0734, Gh_D10G1643, Gh_A02G1203, Gh_D02G1346, Gh_A02G1466, Gh_D10G1825, Gh_D09G1420, Gh_A06G0019, Gh_A03G0199, Gh_A08G0747, Gh_A10G2288, Gh_A08G2028, Gh_D05G0154, Gh_A10G2290, Gh_D02G1998, Gh_D05G2666, Gh_A05G2945, Gh_D04G0735, Gh_D11G2183, Gh_D12G0699	Gh_A07G2110, Gh_A12G2370, Gh_D12G2095, Gh_D07G0331, Gh_D02G1110, Gh_A03G0944, Gh_D09G0590, Gh_D12G1559, Gh_A02G0651, Gh_D10G1784, Gh_D02G1345, Gh_D07G0326, Gh_A07G2109, Gh_D01G1632, Gh_A08G0347, Gh_D11G1824, Gh_A08G0345, Gh_A08G0346, Gh_A12G0056, Gh_A05G1479, Gh_A02G0542, Gh_A12G0055, Gh_Sca067051G01, Gh_D04G0496, Gh_D04G0497, Gh_D04G1101, Gh_A03G0960, Gh_D01G0873, Gh_A07G0275, Gh_D04G0130, Gh_D0…
	GO:0016209	antioxidant activity	F	5.26746e-10	6.5151e-13	29	253	763	38898	OVER	Gh_A09G2408, Gh_A08G0714, Gh_D03G0246, Gh_A05G2383, Gh_D08G2420, Gh_A08G0633, Gh_D03G1382, Gh_D05G1626, Gh_D08G0832, Gh_D08G0734, Gh_D10G1643, Gh_A02G1203, Gh_D02G1346, Gh_A02G1466, Gh_D10G1825, Gh_D09G1420, Gh_A06G0019, Gh_A03G0199, Gh_A08G0747, Gh_A10G2288, Gh_A08G2028, Gh_D05G0154, Gh_A10G2290, Gh_D02G1998, Gh_D05G2666, Gh_A05G2945, Gh_D04G0735, Gh_D11G2183, Gh_D12G0699	Gh_A07G2110, Gh_A12G2370, Gh_D12G2095, Gh_D07G0331, Gh_D02G1110, Gh_A03G0944, Gh_D09G0590, Gh_D12G1559, Gh_A02G0651, Gh_D10G1784, Gh_D02G1345, Gh_D07G0326, Gh_A11G2096, Gh_A07G2109, Gh_D01G1632, Gh_D13G1062, Gh_A08G0347, Gh_D11G1824, Gh_A08G0345, Gh_A08G0346, Gh_A12G0056, Gh_A05G1479, Gh_A02G0542, Gh_A12G0055, Gh_Sca067051G01, Gh_D04G0496, Gh_A07G0392, Gh_D04G0497, Gh_D04G1101, Gh_A03G0960, Gh_D0…
	GO:0004601	peroxidase activity	F	1.00076e-09	1.85671e-12	27	227	765	38924	OVER	Gh_A09G2408, Gh_A08G0714, Gh_D03G0246, Gh_D08G2420, Gh_A08G0633, Gh_D03G1382, Gh_D05G1626, Gh_D08G0832, Gh_D08G0734, Gh_D10G1643, Gh_A02G1203, Gh_D02G1346, Gh_A02G1466, Gh_D09G1420, Gh_A06G0019, Gh_A03G0199, Gh_A08G0747, Gh_A10G2288, Gh_A08G2028, Gh_D05G0154, Gh_A10G2290, Gh_D02G1998, Gh_D05G2666, Gh_A05G2945, Gh_D04G0735, Gh_D11G2183, Gh_D12G0699	Gh_A07G2110, Gh_A12G2370, Gh_D12G2095, Gh_D07G0331, Gh_D02G1110, Gh_A03G0944, Gh_D09G0590, Gh_D12G1559, Gh_A02G0651, Gh_D10G1784, Gh_D02G1345, Gh_D07G0326, Gh_A07G2109, Gh_D01G1632, Gh_A08G0347, Gh_D11G1824, Gh_A08G0345, Gh_A08G0346, Gh_A12G0056, Gh_A05G1479, Gh_A02G0542, Gh_A12G0055, Gh_Sca067051G01, Gh_D04G0496, Gh_D04G0497, Gh_D04G1101, Gh_A03G0960, Gh_D01G0873, Gh_A07G0275, Gh_D04G0130, Gh_D0…
	GO:0020037	heme binding	F	1.32213e-09	2.86176e-12	54	874	738	38277	OVER	Gh_A03G2006, Gh_A06G0123, Gh_D09G0472, Gh_D13G2458, Gh_D02G1346, Gh_A02G1466, Gh_A09G2498, Gh_D13G1407, Gh_D06G0090, Gh_D06G0091, Gh_D12G1798, Gh_D08G2033, Gh_A03G0199, Gh_A08G0747, Gh_A10G2288, Gh_D05G1417, Gh_A10G2290, Gh_D05G2666, Gh_A05G3812, Gh_D05G0646, Gh_A01G1586, Gh_A04G1100, Gh_A12G1342, Gh_D07G0559, Gh_A07G1481, Gh_A03G2025, Gh_A08G0714, Gh_D03G0246, Gh_D08G2420, Gh_D03G1382, Gh_D06G22…	Gh_D04G0153, Gh_D11G0983, Gh_D04G0154, Gh_D12G0593, Gh_D06G1932, Gh_A03G0944, Gh_A13G0351, Gh_A10G0050, Gh_D05G1098, Gh_A13G0352, Gh_A05G1254, Gh_A11G0905, Gh_D02G0931, Gh_D12G2523, Gh_D12G2524, Gh_D12G2525, Gh_D12G2768, Gh_A07G0841, Gh_A01G0481, Gh_A12G1830, Gh_D12G2522, Gh_A12G0984, Gh_D03G0537, Gh_D11G1824, Gh_A05G1479, Gh_A08G1561, Gh_A05G3416, Gh_D03G0782, Gh_A08G1560, Gh_A09G1179, Gh_A09G11…
	GO:0046906	tetrapyrrole binding	F	4.36464e-09	1.21465e-11	54	910	738	38241	OVER	Gh_A03G2006, Gh_A06G0123, Gh_D09G0472, Gh_D13G2458, Gh_D02G1346, Gh_A02G1466, Gh_A09G2498, Gh_D13G1407, Gh_D06G0090, Gh_D06G0091, Gh_D12G1798, Gh_D08G2033, Gh_A03G0199, Gh_A08G0747, Gh_A10G2288, Gh_D05G1417, Gh_A10G2290, Gh_D05G2666, Gh_A05G3812, Gh_D05G0646, Gh_A01G1586, Gh_A04G1100, Gh_A12G1342, Gh_D07G0559, Gh_A07G1481, Gh_A03G2025, Gh_A08G0714, Gh_D03G0246, Gh_D08G2420, Gh_D03G1382, Gh_D06G22…	Gh_D09G0906, Gh_D04G0153, Gh_D11G0983, Gh_D04G0154, Gh_D12G0593, Gh_D06G1932, Gh_A03G0944, Gh_A13G0351, Gh_A10G0050, Gh_D05G1098, Gh_A13G0352, Gh_A05G1254, Gh_A11G0905, Gh_D02G0931, Gh_D12G2523, Gh_D12G2524, Gh_D12G2525, Gh_D12G2768, Gh_A07G0841, Gh_A01G0481, Gh_A12G1830, Gh_D12G2522, Gh_A12G0984, Gh_D03G0537, Gh_D11G1824, Gh_A05G1479, Gh_A08G1561, Gh_A05G3416, Gh_D03G0782, Gh_A08G1560, Gh_Sca006…
	GO:0003824	catalytic activity	F	7.07764e-07	2.62621e-09	441	17679	351	21472	OVER	Gh_D07G0212, Gh_D04G1245, Gh_D07G0571, Gh_A05G2101, Gh_A05G3311, Gh_A08G1792, Gh_A09G2498, Gh_D07G0689, Gh_D12G1798, Gh_A07G0724, Gh_A11G2099, Gh_D11G0974, Gh_D12G2660, Gh_A10G1158, Gh_D11G1706, Gh_D13G2154, Gh_A13G1792, Gh_A05G3781, Gh_A10G1150, Gh_A13G1673, Gh_A13G0342, Gh_A08G2411, Gh_A06G1090, Gh_D10G2187, Gh_A05G3413, Gh_A05G2328, Gh_D12G0113, Gh_A01G1586, Gh_D07G0559, Gh_A13G1426, Gh_D12G17…	Gh_A11G2087, Gh_A11G2086, Gh_D07G0692, Gh_D07G0691, Gh_D11G0748, Gh_D11G0746, Gh_A08G1789, Gh_A08G0464, Gh_A08G1796, Gh_D13G2136, Gh_A12G1832, Gh_Sca005431G01, Gh_A08G0463, Gh_A08G0460, Gh_A12G1836, Gh_A08G1791, Gh_A12G1837, Gh_A12G0505, Gh_A11G2096, Gh_A
	GO:0016762	xyloglucan:xyloglucosyl transferase activity	F	9.45917e-06	4.97235e-08	11	53	781	39098	OVER	Gh_D03G0294, Gh_A08G1387, Gh_A13G0271, Gh_D11G2065, Gh_A11G0556, Gh_D08G1682, Gh_A11G0455, Gh_A02G1426, Gh_A03G0986, Gh_D02G1371, Gh_A05G3992	Gh_A11G2885, Gh_D05G3030, Gh_A03G1432, Gh_D08G2086, Gh_A11G1910, Gh_D02G0220, Gh_A10G0297, Gh_A05G3993, Gh_D05G1009, Gh_D10G0299, Gh_A09G1365, Gh_D13G0639, Gh_D01G1272, Gh_D09G1367, Gh_A12G1873, Gh_D12G2048, Gh_D01G1277, Gh_A06G0558, Gh_A10G0146, Gh_D13G0290, Gh_A13G0500, Gh_D05G0764, Gh_A05G3899, Gh_A08G0195, Gh_A05G2724, Gh_D12G0752, Gh_D11G3437, Gh_A03G0243, Gh_D01G1765, Gh_D04G1060, Gh_D05G39…
	GO:0016798	hydrolase activity, acting on glycosyl bonds	F	3.81602e-05	2.12394e-07	43	869	749	38282	OVER	Gh_D05G1051, Gh_D07G0111, Gh_A10G1489, Gh_A03G0986, Gh_D02G1371, Gh_D13G0583, Gh_A11G0965, Gh_A05G3992, Gh_D03G1020, Gh_D03G0294, Gh_D09G1161, Gh_A02G1644, Gh_A12G1639, Gh_A05G1967, Gh_A07G0102, Gh_D09G2019, Gh_A05G1628, Gh_A02G1426, Gh_D09G2016, Gh_A13G0549, Gh_D04G1475, Gh_D07G0246, Gh_A12G2381, Gh_D09G0637, Gh_A11G1569, Gh_D06G0479, Gh_A11G0556, Gh_D08G1682, Gh_A11G0455, Gh_A10G0141, Gh_A06G04…	Gh_A13G1209, Gh_A11G2087, Gh_D05G3030, Gh_A11G2086, Gh_D08G2483, Gh_A02G1191, Gh_A10G1387, Gh_D03G0544, Gh_D03G0541, Gh_A02G1190, Gh_A10G0297, Gh_A08G0215, Gh_D13G2378, Gh_A05G1246, Gh_A08G1550, Gh_A05G1249, Gh_A01G1575, Gh_A04G0541, Gh_D05G2195, Gh_D08G0295, Gh_A11G3189, Gh_A13G1677, Gh_D03G0779, Gh_D08G1389, Gh_D12G1209, Gh_A12G1824, Gh_A09G1173, Gh_D06G0862, Gh_A01G1343, Gh_A05G3419, Gh_A07G08…
	GO:0004553	hydrolase activity, hydrolyzing O-glycosyl compounds	F	4.60949e-05	2.70811e-07	41	815	751	38336	OVER	Gh_D05G1051, Gh_D07G0111, Gh_A10G1489, Gh_A03G0986, Gh_D02G1371, Gh_D13G0583, Gh_A11G0965, Gh_A05G3992, Gh_D03G1020, Gh_D03G0294, Gh_D09G1161, Gh_A02G1644, Gh_A05G1967, Gh_A07G0102, Gh_D09G2019, Gh_A05G1628, Gh_A02G1426, Gh_D09G2016, Gh_A13G0549, Gh_D04G1475, Gh_D07G0246, Gh_A12G2381, Gh_D09G0637, Gh_A11G1569, Gh_D06G0479, Gh_A11G0556, Gh_D08G1682, Gh_A11G0455, Gh_A10G0141, Gh_A06G0439, Gh_A11G09…	Gh_A13G1209, Gh_A11G2087, Gh_D05G3030, Gh_A11G2086, Gh_D08G2483, Gh_A02G1191, Gh_A10G1387, Gh_D03G0544, Gh_D03G0541, Gh_A02G1190, Gh_A10G0297, Gh_A08G0215, Gh_D13G2378, Gh_A05G1246, Gh_A08G1550, Gh_A05G1249, Gh_A01G1575, Gh_A04G0541, Gh_D05G2195, Gh_D08G0295, Gh_A11G3189, Gh_A13G1677, Gh_D03G0779, Gh_D08G1389, Gh_D12G1209, Gh_A12G1824, Gh_A09G1173, Gh_D06G0862, Gh_A01G1343, Gh_A05G3419, Gh_A07G08…
	GO:0004568	chitinase activity	F	0.000270952	2.3459e-06	9	50	783	39101	OVER	Gh_D07G0246, Gh_A11G1569, Gh_A01G1443, Gh_D06G0479, Gh_D09G2019, Gh_A09G2323, Gh_D09G2016, Gh_A06G0439, Gh_A11G0955	Gh_D09G0628, Gh_A10G1269, Gh_D02G2285, Gh_D02G2286, Gh_D05G0520, Gh_D02G2284, Gh_D09G2017, Gh_D07G0249, Gh_D07G0248, Gh_A09G0630, Gh_D11G1103, Gh_D07G0247, Gh_A03G1847, Gh_A03G1846, Gh_A10G1271, Gh_A03G1845, Gh_A03G1844, Gh_D05G0521, Gh_D10G1214, Gh_D10G0046, Gh_D10G1216, Gh_A10G1518, Gh_D01G1682, Gh_D01G1683, Gh_A13G1628, Gh_A07G0194, Gh_D01G1684, Gh_A07G0193, Gh_A13G1629, Gh_A07G0195, Gh_D11G34…
	GO:0055114	oxidation-reduction process	P	2.46932e-13	1.5271e-16	129	2908	663	36243	OVER	Gh_A09G2408, Gh_D11G2005, Gh_D07G2232, Gh_A05G2101, Gh_A05G3311, Gh_D09G0472, Gh_D08G0734, Gh_D02G1346, Gh_D09G0070, Gh_D04G1519, Gh_A02G1466, Gh_A09G2498, Gh_D10G1825, Gh_D12G1798, Gh_D07G0046, Gh_A10G1158, Gh_A08G0747, Gh_D05G2354, Gh_D11G1706, Gh_D13G2154, Gh_A13G1792, Gh_A03G1527, Gh_A06G1090, Gh_D05G1417, Gh_A05G3812, Gh_D05G2589, Gh_D10G1773, Gh_A05G2328, Gh_A01G1586, Gh_D07G0559, Gh_A07G14…	Gh_D07G0214, Gh_D04G1243, Gh_D07G0692, Gh_D12G0593, Gh_A10G0058, Gh_A10G1389, Gh_A10G0059, Gh_D07G1540, Gh_A10G0057, Gh_A05G1491, Gh_D11G2927, Gh_A05G1492, Gh_A03G0944, Gh_A13G0351, Gh_A10G0050, Gh_D05G1098, Gh_A13G0352, Gh_A05G0165, Gh_Sca018900G01, Gh_A
	GO:0006979	response to oxidative stress	P	5.59742e-10	8.65402e-13	27	219	765	38932	OVER	Gh_A09G2408, Gh_A08G0714, Gh_D03G0246, Gh_D08G2420, Gh_A08G0633, Gh_D03G1382, Gh_D05G1626, Gh_D08G0832, Gh_D08G0734, Gh_D10G1643, Gh_A02G1203, Gh_D02G1346, Gh_A02G1466, Gh_D09G1420, Gh_A06G0019, Gh_A03G0199, Gh_A08G0747, Gh_A10G2288, Gh_A08G2028, Gh_D05G0154, Gh_A10G2290, Gh_D02G1998, Gh_D05G2666, Gh_A05G2945, Gh_D04G0735, Gh_D11G2183, Gh_D12G0699	Gh_A07G2110, Gh_A12G2370, Gh_D12G2095, Gh_D07G0331, Gh_D02G1110, Gh_A03G0944, Gh_D09G0590, Gh_D12G1559, Gh_A02G0651, Gh_D10G1784, Gh_D02G1345, Gh_D07G0326, Gh_A07G2109, Gh_D01G1632, Gh_A08G0347, Gh_D11G1824, Gh_A08G0345, Gh_A08G0346, Gh_A12G0056, Gh_A05G1479, Gh_A02G0542, Gh_A12G0055, Gh_D04G0496, Gh_D04G0497, Gh_D04G1101, Gh_A03G0960, Gh_D01G0873, Gh_A07G0275, Gh_D04G0130, Gh_D01G1726, Gh_A03G18…
	GO:0006950	response to stress	P	1.48188e-09	3.66576e-12	64	1167	728	37984	OVER	Gh_A10G1505, Gh_A09G2408, Gh_A01G0490, Gh_A10G1465, Gh_D08G0465, Gh_D13G0880, Gh_D05G0753, Gh_D08G0810, Gh_D08G0734, Gh_D02G1346, Gh_A02G1466, Gh_A02G0615, Gh_A10G1514, Gh_A03G0199, Gh_A10G1510, Gh_A10G1511, Gh_A08G0747, Gh_D03G1421, Gh_A10G2288, Gh_D08G1269, Gh_A10G2290, Gh_A08G1045, Gh_D05G2666, Gh_A02G0503, Gh_A04G0895, Gh_D12G1264, Gh_A03G0164, Gh_A11G0364, Gh_A08G0714, Gh_D03G0246, Gh_D07G11…	Gh_D05G1095, Gh_D12G0592, Gh_A08G0219, Gh_A05G3670, Gh_A03G0944, Gh_A08G1789, Gh_D11G2924, Gh_A05G0164, Gh_A02G0098, Gh_A02G0097, Gh_A08G0220, Gh_D13G1049, Gh_A01G0489, Gh_A05G3668, Gh_D12G2529, Gh_A04G0309, Gh_A01G0485, Gh_D04G1239, Gh_A09G2012, Gh_A07G0604, Gh_D12G0346, Gh_D04G1010, Gh_D08G0299, Gh_D11G1826, Gh_D11G2914, Gh_D11G0978, Gh_D11G1824, Gh_Sca046230G01, Gh_A05G1479, Gh_D01G2290, Gh_D1…
	GO:0044710	single-organism metabolic process	P	2.49675e-07	7.72031e-10	187	5973	605	33178	OVER	Gh_D01G1343, Gh_A09G2408, Gh_A10G1701, Gh_D11G2005, Gh_D07G2232, Gh_A11G1557, Gh_A06G0604, Gh_A05G2101, Gh_A05G3311, Gh_D09G0472, Gh_A01G0802, Gh_D08G0734, Gh_D08G1309, Gh_D02G1346, Gh_D09G0070, Gh_D04G1519, Gh_A08G1031, Gh_A02G1466, Gh_A09G2498, Gh_D05G1926, Gh_D10G1825, Gh_D12G1798, Gh_A07G0724, Gh_A11G2099, Gh_A10G0626, Gh_D07G0046, Gh_D12G2660, Gh_A10G1158, Gh_D07G2342, Gh_A08G0747, Gh_D05G23…	Gh_D04G1243, Gh_D07G0692, Gh_A10G0058, Gh_A10G1389, Gh_A10G0059, Gh_A10G0057, Gh_A10G1388, Gh_D09G2091, Gh_D11G0748, Gh_A10G0052, Gh_A03G0944, Gh_A08G1789, Gh_A10G0050, Gh_A10G1382, Gh_A05G1002, Gh_A10G0060, Gh_A02G1187, Gh_A08G0463, Gh_D12G1438, Gh_D03G0
	GO:0044699	single-organism process	P	7.07764e-07	2.43914e-09	289	10501	503	28650	OVER	Gh_A10G1701, Gh_A03G0389, Gh_D11G2005, Gh_D07G0571, Gh_A06G0566, Gh_A11G1557, Gh_A05G2101, Gh_D13G2024, Gh_A05G3311, Gh_D09G0472, Gh_A01G0802, Gh_D08G0734, Gh_D02G1346, Gh_D10G0576, Gh_A09G2498, Gh_A09G2377, Gh_D11G3461, Gh_D12G1798, Gh_A07G0724, Gh_A11G2099, Gh_A10G0626, Gh_D12G2660, Gh_A03G1365, Gh_A10G1158, Gh_D11G1706, Gh_D13G2154, Gh_A13G1792, Gh_A03G1923, Gh_A13G1673, Gh_A06G1090, Gh_D05G14…	Gh_D07G0692, Gh_D08G0064, Gh_D07G0691, Gh_A10G0058, Gh_A10G1389, Gh_A13G1208, Gh_A10G0059, Gh_D08G0067, Gh_A10G0057, Gh_D08G0068, Gh_A10G1388, Gh_D09G2091, Gh_D11G0748, Gh_A08G0459, Gh_A10G0052, Gh_A08G1789, Gh_A10G0050, Gh_D08G0069, Gh_A10G1382, Gh_A10G1
	GO:0008152	metabolic process	P	2.70392e-06	1.08692e-08	464	18986	328	20165	OVER	Gh_D07G0212, Gh_D11G1832, Gh_D11G0743, Gh_A10G2115, Gh_A05G2101, Gh_A05G3311, Gh_A08G1792, Gh_Sca006585G01, Gh_A09G2498, Gh_D07G0689, Gh_D12G1798, Gh_A07G0724, Gh_A11G2099, Gh_D11G0974, Gh_D12G2660, Gh_A10G1158, Gh_D03G0775, Gh_D11G1706, Gh_D13G2154, Gh_A13G1792, Gh_A05G3781, Gh_A10G1150, Gh_A13G1673, Gh_A13G0342, Gh_D08G1269, Gh_A08G2411, Gh_A06G1090, Gh_D10G2187, Gh_D12G1207, Gh_A05G3413, Gh_A0…	Gh_D07G0698, Gh_A11G2087, Gh_A11G2086, Gh_D07G0692, Gh_A12G0509, Gh_D09G2091, Gh_D11G0748, Gh_D11G0746, Gh_A08G1789, Gh_A08G0458, Gh_D13G2136, Gh_A08G0463, Gh_A08G0460, Gh_A08G1791, Gh_A12G0505, Gh_A11G2096, Gh_Sca144453G01, Gh_A11G2094, Gh_A12G1830, Gh_A
	GO:0009607	response to biotic stimulus	P	7.88102e-06	3.65539e-08	14	95	778	39056	OVER	Gh_D04G1399, Gh_A10G1505, Gh_A01G0490, Gh_A10G1514, Gh_A10G1510, Gh_A10G1511, Gh_D02G0560, Gh_D10G1761, Gh_D10G1753, Gh_D10G1763, Gh_D10G1757, Gh_D10G1758, Gh_A02G0503, Gh_A04G0895	Gh_A10G1506, Gh_A11G2286, Gh_A11G2284, Gh_D01G1269, Gh_D11G3059, Gh_A11G2323, Gh_D03G0500, Gh_Sca093211G01, Gh_A04G0944, Gh_A04G0943, Gh_A01G0489, Gh_D02G0574, Gh_A02G0498, Gh_A02G0499, Gh_A03G1240, Gh_A01G2102, Gh_A10G1509, Gh_Sca005880G01, Gh_A10G1507, Gh_Sca005880G02, Gh_A10G1508, Gh_A02G0509, Gh_D11G2632, Gh_A10G1512, Gh_A10G1513, Gh_D11G2595, Gh_D02G0570, Gh_D01G0505, Gh_D01G0506, Gh_D03G049…
	GO:0044262	cellular carbohydrate metabolic process	P	0.000201081	1.24355e-06	25	392	767	38759	OVER	Gh_A11G0288, Gh_D06G0825, Gh_A03G0986, Gh_D02G1371, Gh_A05G3992, Gh_D13G2037, Gh_D03G0294, Gh_D10G0773, Gh_D08G1309, Gh_A08G1031, Gh_A02G1426, Gh_A07G0724, Gh_A11G2099, Gh_A10G0626, Gh_D11G2413, Gh_D05G3262, Gh_D07G2342, Gh_A11G0556, Gh_D08G1682, Gh_A11G0455, Gh_D05G2313, Gh_A13G1673, Gh_A08G1387, Gh_A13G0271, Gh_D11G2065	Gh_D05G3030, Gh_D03G0301, Gh_A10G1388, Gh_A10G0297, Gh_A05G1371, Gh_A08G1305, Gh_A13G0472, Gh_D03G1637, Gh_D05G2186, Gh_A08G1544, Gh_A02G1066, Gh_A07G0609, Gh_A01G1570, Gh_D12G1555, Gh_A11G2097, Gh_D07G0682, Gh_D08G2355, Gh_A10G1032, Gh_A05G1355, Gh_A08G0111, Gh_A05G3899, Gh_A05G2449, Gh_D01G2294, Gh_A04G0892, Gh_A09G2263, Gh_A07G0615, Gh_D07G0674, Gh_D11G0641, Gh_A10G2332, Gh_Sca128053G01, Gh_D0…
	GO:1901136	carbohydrate derivative catabolic process	P	0.000270952	2.03153e-06	10	64	782	39087	OVER	Gh_D07G0246, Gh_A11G1569, Gh_A01G1443, Gh_D06G0479, Gh_D09G2019, Gh_A09G2323, Gh_D09G2016, Gh_A06G0439, Gh_A11G0955, Gh_D13G2067	Gh_D09G0628, Gh_D09G0309, Gh_A09G0308, Gh_A10G1269, Gh_D02G2285, Gh_D02G2286, Gh_D05G0520, Gh_D02G2284, Gh_D06G1738, Gh_A05G3079, Gh_D09G2017, Gh_D07G0249, Gh_D07G0248, Gh_A09G0630, Gh_D04G0562, Gh_D11G1103, Gh_D07G0247, Gh_D04G0121, Gh_D05G0295, Gh_D08G2552, Gh_A03G1847, Gh_A03G1846, Gh_A10G1271, Gh_A03G1845, Gh_A03G1844, Gh_D05G0521, Gh_D10G1214, Gh_D10G0046, Gh_D10G1216, Gh_A13G1719, Gh_A10G15…
	GO:1901072	glucosamine-containing compound catabolic process	P	0.000270952	2.3459e-06	9	50	783	39101	OVER	Gh_D07G0246, Gh_A11G1569, Gh_A01G1443, Gh_D06G0479, Gh_D09G2019, Gh_A09G2323, Gh_D09G2016, Gh_A06G0439, Gh_A11G0955	Gh_D09G0628, Gh_A10G1269, Gh_D02G2285, Gh_D02G2286, Gh_D05G0520, Gh_D02G2284, Gh_D09G2017, Gh_D07G0249, Gh_D07G0248, Gh_A09G0630, Gh_D11G1103, Gh_D07G0247, Gh_A03G1847, Gh_A03G1846, Gh_A10G1271, Gh_A03G1845, Gh_A03G1844, Gh_D05G0521, Gh_D10G1214, Gh_D10G0046, Gh_D10G1216, Gh_A10G1518, Gh_D01G1682, Gh_D01G1683, Gh_A13G1628, Gh_A07G0194, Gh_D01G1684, Gh_A07G0193, Gh_A13G1629, Gh_A07G0195, Gh_D11G34…
	GO:1901071	glucosamine-containing compound metabolic process	P	0.000270952	2.3459e-06	9	50	783	39101	OVER	Gh_D07G0246, Gh_A11G1569, Gh_A01G1443, Gh_D06G0479, Gh_D09G2019, Gh_A09G2323, Gh_D09G2016, Gh_A06G0439, Gh_A11G0955	Gh_D09G0628, Gh_A10G1269, Gh_D02G2285, Gh_D02G2286, Gh_D05G0520, Gh_D02G2284, Gh_D09G2017, Gh_D07G0249, Gh_D07G0248, Gh_A09G0630, Gh_D11G1103, Gh_D07G0247, Gh_A03G1847, Gh_A03G1846, Gh_A10G1271, Gh_A03G1845, Gh_A03G1844, Gh_D05G0521, Gh_D10G1214, Gh_D10G0046, Gh_D10G1216, Gh_A10G1518, Gh_D01G1682, Gh_D01G1683, Gh_A13G1628, Gh_A07G0194, Gh_D01G1684, Gh_A07G0193, Gh_A13G1629, Gh_A07G0195, Gh_D11G34…
	GO:0046348	amino sugar catabolic process	P	0.000270952	2.3459e-06	9	50	783	39101	OVER	Gh_D07G0246, Gh_A11G1569, Gh_A01G1443, Gh_D06G0479, Gh_D09G2019, Gh_A09G2323, Gh_D09G2016, Gh_A06G0439, Gh_A11G0955	Gh_D09G0628, Gh_A10G1269, Gh_D02G2285, Gh_D02G2286, Gh_D05G0520, Gh_D02G2284, Gh_D09G2017, Gh_D07G0249, Gh_D07G0248, Gh_A09G0630, Gh_D11G1103, Gh_D07G0247, Gh_A03G1847, Gh_A03G1846, Gh_A10G1271, Gh_A03G1845, Gh_A03G1844, Gh_D05G0521, Gh_D10G1214, Gh_D10G0046, Gh_D10G1216, Gh_A10G1518, Gh_D01G1682, Gh_D01G1683, Gh_A13G1628, Gh_A07G0194, Gh_D01G1684, Gh_A07G0193, Gh_A13G1629, Gh_A07G0195, Gh_D11G34…
	GO:0006026	aminoglycan catabolic process	P	0.000270952	2.3459e-06	9	50	783	39101	OVER	Gh_D07G0246, Gh_A11G1569, Gh_A01G1443, Gh_D06G0479, Gh_D09G2019, Gh_A09G2323, Gh_D09G2016, Gh_A06G0439, Gh_A11G0955	Gh_D09G0628, Gh_A10G1269, Gh_D02G2285, Gh_D02G2286, Gh_D05G0520, Gh_D02G2284, Gh_D09G2017, Gh_D07G0249, Gh_D07G0248, Gh_A09G0630, Gh_D11G1103, Gh_D07G0247, Gh_A03G1847, Gh_A03G1846, Gh_A10G1271, Gh_A03G1845, Gh_A03G1844, Gh_D05G0521, Gh_D10G1214, Gh_D10G0046, Gh_D10G1216, Gh_A10G1518, Gh_D01G1682, Gh_D01G1683, Gh_A13G1628, Gh_A07G0194, Gh_D01G1684, Gh_A07G0193, Gh_A13G1629, Gh_A07G0195, Gh_D11G34…
	GO:0006032	chitin catabolic process	P	0.000270952	2.3459e-06	9	50	783	39101	OVER	Gh_D07G0246, Gh_A11G1569, Gh_A01G1443, Gh_D06G0479, Gh_D09G2019, Gh_A09G2323, Gh_D09G2016, Gh_A06G0439, Gh_A11G0955	Gh_D09G0628, Gh_A10G1269, Gh_D02G2285, Gh_D02G2286, Gh_D05G0520, Gh_D02G2284, Gh_D09G2017, Gh_D07G0249, Gh_D07G0248, Gh_A09G0630, Gh_D11G1103, Gh_D07G0247, Gh_A03G1847, Gh_A03G1846, Gh_A10G1271, Gh_A03G1845, Gh_A03G1844, Gh_D05G0521, Gh_D10G1214, Gh_D10G0046, Gh_D10G1216, Gh_A10G1518, Gh_D01G1682, Gh_D01G1683, Gh_A13G1628, Gh_A07G0194, Gh_D01G1684, Gh_A07G0193, Gh_A13G1629, Gh_A07G0195, Gh_D11G34…
	GO:0006030	chitin metabolic process	P	0.000270952	2.3459e-06	9	50	783	39101	OVER	Gh_D07G0246, Gh_A11G1569, Gh_A01G1443, Gh_D06G0479, Gh_D09G2019, Gh_A09G2323, Gh_D09G2016, Gh_A06G0439, Gh_A11G0955	Gh_D09G0628, Gh_A10G1269, Gh_D02G2285, Gh_D02G2286, Gh_D05G0520, Gh_D02G2284, Gh_D09G2017, Gh_D07G0249, Gh_D07G0248, Gh_A09G0630, Gh_D11G1103, Gh_D07G0247, Gh_A03G1847, Gh_A03G1846, Gh_A10G1271, Gh_A03G1845, Gh_A03G1844, Gh_D05G0521, Gh_D10G1214, Gh_D10G0046, Gh_D10G1216, Gh_A10G1518, Gh_D01G1682, Gh_D01G1683, Gh_A13G1628, Gh_A07G0194, Gh_D01G1684, Gh_A07G0193, Gh_A13G1629, Gh_A07G0195, Gh_D11G34…
	GO:0050896	response to stimulus	P	0.000316601	2.83903e-06	81	2331	711	36820	OVER	Gh_A10G1505, Gh_A09G2408, Gh_A01G0490, Gh_Sca006742G01, Gh_A10G1465, Gh_D08G0465, Gh_D13G0285, Gh_D13G0880, Gh_D05G0753, Gh_D08G0810, Gh_D08G0734, Gh_D02G1621, Gh_D02G1346, Gh_A02G1466, Gh_D02G2356, Gh_D11G3461, Gh_D02G0417, Gh_A02G0615, Gh_A10G1514, Gh_A03G0199, Gh_A03G1321, Gh_A10G1510, Gh_A10G1511, Gh_A08G0747, Gh_D03G1421, Gh_A10G2288, Gh_D08G1269, Gh_A10G2290, Gh_A08G1045, Gh_D05G2666, Gh_A0…	Gh_D03G0549, Gh_D05G1095, Gh_D07G0691, Gh_D12G0592, Gh_A10G1388, Gh_A05G0160, Gh_A05G3670, Gh_A08G1306, Gh_A03G0944, Gh_A08G1789, Gh_D11G2924, Gh_A05G0164, Gh_A13G1683, Gh_A10G1390, Gh_A05G0156, Gh_A01G0489, Gh_A05G3668, Gh_A04G0309, Gh_A01G0485, Gh_D04G1239, Gh_A09G2012, Gh_D12G0104, Gh_A07G0604, Gh_D11G2916, Gh_D08G0055, Gh_A03G0955, Gh_D11G2914, Gh_D06G1703, Gh_A12G0971, Gh_A08G1321, Gh_A05G14…
	GO:0006022	aminoglycan metabolic process	P	0.000443861	4.11745e-06	9	54	783	39097	OVER	Gh_D07G0246, Gh_A11G1569, Gh_A01G1443, Gh_D06G0479, Gh_D09G2019, Gh_A09G2323, Gh_D09G2016, Gh_A06G0439, Gh_A11G0955	Gh_D04G1320, Gh_D09G0628, Gh_A10G1269, Gh_D02G2285, Gh_D02G2286, Gh_D05G0520, Gh_D02G2284, Gh_D09G2017, Gh_D07G0249, Gh_A04G0821, Gh_D07G0248, Gh_A09G0630, Gh_D11G1103, Gh_D07G0247, Gh_A06G0354, Gh_A03G1847, Gh_A03G1846, Gh_A10G1271, Gh_A03G1845, Gh_A03G1844, Gh_D06G0385, Gh_D05G0521, Gh_D10G1214, Gh_D10G0046, Gh_D10G1216, Gh_A10G1518, Gh_D01G1682, Gh_D01G1683, Gh_A13G1628, Gh_A07G0194, Gh_D01G16…
	GO:0006040	amino sugar metabolic process	P	0.000491093	4.70745e-06	9	55	783	39096	OVER	Gh_D07G0246, Gh_A11G1569, Gh_A01G1443, Gh_D06G0479, Gh_D09G2019, Gh_A09G2323, Gh_D09G2016, Gh_A06G0439, Gh_A11G0955	Gh_D09G0628, Gh_A07G0530, Gh_A10G1269, Gh_D02G2285, Gh_D02G2286, Gh_D05G0520, Gh_D02G2284, Gh_D09G2017, Gh_D07G0249, Gh_D07G0248, Gh_A09G0630, Gh_D11G1103, Gh_D07G0247, Gh_D13G1581, Gh_A03G1847, Gh_A03G1846, Gh_A10G1271, Gh_A03G1845, Gh_A13G1277, Gh_A03G1844, Gh_D05G0521, Gh_D10G1214, Gh_D10G0046, Gh_D10G1216, Gh_A10G1518, Gh_D01G1682, Gh_D01G1683, Gh_A13G1628, Gh_A07G0194, Gh_D01G1684, Gh_A07G01…
	In Category, C represents Cellular Component, F represents Molecular Function, P represents Biological Process.
	Red coloured terms represent significantly enriched categories relating to fiber elongation in Ca2+ deficiency treated fibers.
	Blue coloured terms represent significantly enriched categories relating to ROS scavenging in Ca2+ deficiency treated fibers.

## Sheet: Table S7
	Supplementary Table S7 List of enriched GO terms for 1132 upregulated genes in Ca0K0.5 compared to Ca8K0.5.
	GO-ID	Term	Category	FDR	P-Value	#Test	#Ref	#notAnnotTest	#notAnnotRef	Over/Under	TestSeqs	RefSeqs
	GO:0048046	apoplast	C	2.05757e-07	6.45008e-10	12	52	656	39223	OVER	Gh_D03G0294, Gh_A08G1387, Gh_D11G2065, Gh_A11G0556, Gh_D08G1682, Gh_A11G0455, Gh_A02G1426, Gh_D05G3929, Gh_A03G0986, Gh_Sca010556G01, Gh_D02G1371, Gh_A05G3992	Gh_A11G2885, Gh_D05G3030, Gh_A03G1432, Gh_D08G2086, Gh_A11G1910, Gh_D02G0220, Gh_A10G0297, Gh_A05G3993, Gh_D05G1009, Gh_D10G0299, Gh_A09G1365, Gh_D13G0639, Gh_D01G1272, Gh_D09G1367, Gh_A12G1873, Gh_D12G2048, Gh_D01G1277, Gh_A06G0558, Gh_A10G0146, Gh_D13G0290, Gh_A13G0500, Gh_A13G0271, Gh_D05G0764, Gh_A05G3899, Gh_A08G0195, Gh_A05G2724, Gh_D12G0752, Gh_D11G3437, Gh_A03G0243, Gh_D01G1765, Gh_D04G10…
	GO:0005576	extracellular region	C	9.42109e-07	3.83932e-09	21	239	647	39036	OVER	Gh_D01G1679, Gh_A11G0556, Gh_D08G1682, Gh_A11G0455, Gh_D03G0278, Gh_D08G1777, Gh_A03G0986, Gh_Sca010556G01, Gh_D02G1371, Gh_A05G3992, Gh_A01G1439, Gh_D03G0294, Gh_A08G1387, Gh_A05G1576, Gh_D03G1194, Gh_A01G1788, Gh_D09G0128, Gh_D11G2065, Gh_A02G1426, Gh_D05G3929, Gh_D07G0974	Gh_D09G0905, Gh_A11G2885, Gh_D04G0396, Gh_D05G3030, Gh_D08G1393, Gh_Sca033533G01, Gh_A10G0297, Gh_A06G0209, Gh_A03G0942, Gh_Sca122891G01, Gh_A12G0861, Gh_D13G0639, Gh_A09G1727, Gh_A06G0558, Gh_D01G2169, Gh_A12G1270, Gh_D01G1757, Gh_D01G1758, Gh_D03G1195, Gh_A08G1444, Gh_A02G0781, Gh_A05G3534, Gh_A05G3899, Gh_D04G1924, Gh_D12G0473, Gh_D12G0117, Gh_A09G0883, Gh_A11G0245, Gh_A03G0046, Gh_Sca005793G0…
	GO:0030312	external encapsulating structure	C	0.000456803	5.87114e-06	15	207	653	39068	OVER	Gh_A07G0152, Gh_A11G0556, Gh_D08G1682, Gh_A11G0455, Gh_D11G0846, Gh_A03G0986, Gh_Sca010556G01, Gh_D02G1371, Gh_A05G3992, Gh_D03G0294, Gh_A08G1387, Gh_D03G1023, Gh_D11G2065, Gh_A02G1426, Gh_D05G3929	Gh_A10G0735, Gh_A11G2885, Gh_D05G3030, Gh_A07G1143, Gh_A10G0297, Gh_D13G0639, Gh_A06G0558, Gh_A13G1553, Gh_A05G0272, Gh_A05G0273, Gh_D13G2032, Gh_A05G0274, Gh_D13G1178, Gh_A05G2204, Gh_A05G2205, Gh_A05G3899, Gh_A13G0909, Gh_D01G2296, Gh_A07G0151, Gh_D11G2268, Gh_Sca005745G01, Gh_A01G0702, Gh_A12G1176, Gh_A12G1177, Gh_A02G1729, Gh_A06G0590, Gh_A10G2227, Gh_D08G2130, Gh_D12G0580, Gh_D06G1920, Gh_D1…
	GO:0005618	cell wall	C	0.000456803	5.87114e-06	15	207	653	39068	OVER	Gh_A07G0152, Gh_A11G0556, Gh_D08G1682, Gh_A11G0455, Gh_D11G0846, Gh_A03G0986, Gh_Sca010556G01, Gh_D02G1371, Gh_A05G3992, Gh_D03G0294, Gh_A08G1387, Gh_D03G1023, Gh_D11G2065, Gh_A02G1426, Gh_D05G3929	Gh_A10G0735, Gh_A11G2885, Gh_D05G3030, Gh_A07G1143, Gh_A10G0297, Gh_D13G0639, Gh_A06G0558, Gh_A13G1553, Gh_A05G0272, Gh_A05G0273, Gh_D13G2032, Gh_A05G0274, Gh_D13G1178, Gh_A05G2204, Gh_A05G2205, Gh_A05G3899, Gh_A13G0909, Gh_D01G2296, Gh_A07G0151, Gh_D11G2268, Gh_Sca005745G01, Gh_A01G0702, Gh_A12G1176, Gh_A12G1177, Gh_A02G1729, Gh_A06G0590, Gh_A10G2227, Gh_D08G2130, Gh_D12G0580, Gh_D06G1920, Gh_D1…
	GO:0071944	cell periphery	C	0.0222008	0.00040365	17	377	651	38898	OVER	Gh_A07G0152, Gh_A11G0556, Gh_D08G1682, Gh_D05G1334, Gh_A11G0455, Gh_D11G0846, Gh_A03G0986, Gh_Sca010556G01, Gh_D02G1371, Gh_D03G0611, Gh_A05G3992, Gh_D03G0294, Gh_A08G1387, Gh_D03G1023, Gh_D11G2065, Gh_A02G1426, Gh_D05G3929	Gh_A10G0735, Gh_A11G2885, Gh_D05G3030, Gh_A03G0021, Gh_A07G1143, Gh_A10G1389, Gh_D04G0392, Gh_A10G1388, Gh_D10G2080, Gh_A10G2233, Gh_A10G0297, Gh_A05G1371, Gh_D03G1631, Gh_A13G0472, Gh_A08G0576, Gh_A13G1683, Gh_A12G1712, Gh_A08G0100, Gh_A05G2577, Gh_D03G1089, Gh_D10G0214, Gh_A06G0691, Gh_D13G0639, Gh_D04G1359, Gh_A05G0839, Gh_A10G0625, Gh_A06G0558, Gh_A13G1553, Gh_D02G0373, Gh_A05G0272, Gh_A05G02…
	GO:0016491	oxidoreductase activity	F	3.96641e-13	2.48678e-16	126	3398	542	35877	OVER	Gh_A09G2408, Gh_A13G1326, Gh_A05G3033, Gh_A05G2101, Gh_A05G3311, Gh_D09G0472, Gh_D09G0471, Gh_D05G3825, Gh_D08G0734, Gh_D09G0070, Gh_A02G1466, Gh_A09G2498, Gh_A07G0168, Gh_A12G2368, Gh_D07G2503, Gh_D01G1991, Gh_D01G1872, Gh_A10G1158, Gh_A08G0747, Gh_D05G2354, Gh_D11G1706, Gh_D13G2154, Gh_A13G1792, Gh_A03G1527, Gh_A06G1090, Gh_Sca005812G01, Gh_D05G2589, Gh_D02G1574, Gh_A05G2328, Gh_A04G1469, Gh_D0…	Gh_D04G1243, Gh_D07G0692, Gh_A10G0058, Gh_A10G1389, Gh_A10G0059, Gh_A10G0057, Gh_A03G0944, Gh_A10G0050, Gh_A10G1382, Gh_A10G0060, Gh_A08G0463, Gh_D12G1438, Gh_A08G0460, Gh_D12G2768, Gh_A01G0481, Gh_D04G1238, Gh_A11G2096, Gh_A12G1830, Gh_D09G2081, Gh_D09G2
	GO:0004601	peroxidase activity	F	6.51937e-08	7.26804e-11	23	231	645	39044	OVER	Gh_A09G2408, Gh_D07G1831, Gh_A03G0199, Gh_D08G2330, Gh_A09G1415, Gh_A08G0747, Gh_D03G0246, Gh_A08G0714, Gh_D08G2420, Gh_A10G2288, Gh_A08G0633, Gh_A08G2028, Gh_D05G0154, Gh_D03G1382, Gh_D08G0832, Gh_A10G2290, Gh_D08G0734, Gh_D05G2666, Gh_A02G1203, Gh_A05G2945, Gh_A02G1466, Gh_D12G0699, Gh_D09G1420	Gh_A07G2110, Gh_A12G2370, Gh_D12G2095, Gh_D07G0331, Gh_D02G1110, Gh_A03G0944, Gh_D09G0590, Gh_D12G1559, Gh_A02G0651, Gh_D10G1784, Gh_D02G1346, Gh_D02G1345, Gh_D07G0326, Gh_A07G2109, Gh_D01G1632, Gh_A08G0347, Gh_D11G1824, Gh_A08G0345, Gh_A08G0346, Gh_A12G0056, Gh_A05G1479, Gh_A02G0542, Gh_A12G0055, Gh_Sca067051G01, Gh_D04G0496, Gh_D04G0497, Gh_D04G1101, Gh_A03G0960, Gh_D01G0873, Gh_A07G0275, Gh_D0…
	GO:0016684	oxidoreductase activity, acting on peroxide as acceptor	F	6.51937e-08	9.94406e-11	23	235	645	39040	OVER	Gh_A09G2408, Gh_D07G1831, Gh_A03G0199, Gh_D08G2330, Gh_A09G1415, Gh_A08G0747, Gh_D03G0246, Gh_A08G0714, Gh_D08G2420, Gh_A10G2288, Gh_A08G0633, Gh_A08G2028, Gh_D05G0154, Gh_D03G1382, Gh_D08G0832, Gh_A10G2290, Gh_D08G0734, Gh_D05G2666, Gh_A02G1203, Gh_A05G2945, Gh_A02G1466, Gh_D12G0699, Gh_D09G1420	Gh_A07G2110, Gh_A12G2370, Gh_D12G2095, Gh_D07G0331, Gh_D02G1110, Gh_A03G0944, Gh_D09G0590, Gh_D12G1559, Gh_A02G0651, Gh_D10G1784, Gh_D02G1346, Gh_D02G1345, Gh_D07G0326, Gh_A07G2109, Gh_D01G1632, Gh_A08G0347, Gh_D11G1824, Gh_A08G0345, Gh_A08G0346, Gh_A12G0056, Gh_A05G1479, Gh_A02G0542, Gh_A12G0055, Gh_Sca067051G01, Gh_D04G0496, Gh_D04G0497, Gh_D04G1101, Gh_A03G0960, Gh_D01G0873, Gh_A07G0275, Gh_D0…
	GO:0016209	antioxidant activity	F	6.51937e-08	1.02185e-10	24	258	644	39017	OVER	Gh_A09G2408, Gh_D07G1831, Gh_A03G0199, Gh_D08G2330, Gh_A09G1415, Gh_A08G0747, Gh_D03G0246, Gh_A08G0714, Gh_A05G2383, Gh_D08G2420, Gh_A10G2288, Gh_A08G0633, Gh_A08G2028, Gh_D05G0154, Gh_D03G1382, Gh_D08G0832, Gh_A10G2290, Gh_D08G0734, Gh_D05G2666, Gh_A02G1203, Gh_A05G2945, Gh_A02G1466, Gh_D12G0699, Gh_D09G1420	Gh_A07G2110, Gh_A12G2370, Gh_D12G2095, Gh_D07G0331, Gh_D02G1110, Gh_A03G0944, Gh_D09G0590, Gh_D12G1559, Gh_A02G0651, Gh_D10G1784, Gh_D02G1346, Gh_D02G1345, Gh_D07G0326, Gh_A11G2096, Gh_A07G2109, Gh_D01G1632, Gh_D13G1062, Gh_A08G0347, Gh_D11G1824, Gh_A08G0345, Gh_A08G0346, Gh_A12G0056, Gh_A05G1479, Gh_A02G0542, Gh_A12G0055, Gh_Sca067051G01, Gh_D04G0496, Gh_A07G0392, Gh_D04G0497, Gh_D04G1101, Gh_A0…
	GO:0016798	hydrolase activity, acting on glycosyl bonds	F	2.05757e-07	5.23056e-10	44	868	624	38407	OVER	Gh_D01G1683, Gh_A10G1489, Gh_A03G0986, Gh_D02G1371, Gh_D06G0726, Gh_A11G0965, Gh_A05G3992, Gh_D03G1020, Gh_D03G0294, Gh_D09G1161, Gh_D06G2278, Gh_A02G1644, Gh_A12G1639, Gh_A05G1967, Gh_D09G2019, Gh_D05G0815, Gh_A02G1426, Gh_D05G3929, Gh_D09G2016, Gh_A13G0549, Gh_D07G0246, Gh_A12G2381, Gh_D09G0637, Gh_D06G0479, Gh_A11G0556, Gh_D08G1682, Gh_A11G0455, Gh_Sca005163G01, Gh_A10G0141, Gh_A06G0439, Gh_Sc…	Gh_A13G1209, Gh_A11G2087, Gh_D05G3030, Gh_A11G2086, Gh_D08G2483, Gh_A02G1191, Gh_A10G1387, Gh_D03G0544, Gh_D03G0541, Gh_A02G1190, Gh_A10G0297, Gh_A08G0215, Gh_D13G2378, Gh_A05G1246, Gh_A08G1550, Gh_A05G1249, Gh_A01G1575, Gh_A04G0541, Gh_D05G2195, Gh_D08G0295, Gh_A11G3189, Gh_A13G1677, Gh_D03G0779, Gh_D08G1389, Gh_D12G1209, Gh_A12G1824, Gh_A09G1173, Gh_D06G0862, Gh_A01G1343, Gh_A05G3419, Gh_A07G08…
	GO:0016762	xyloglucan:xyloglucosyl transferase activity	F	2.05757e-07	6.45008e-10	12	52	656	39223	OVER	Gh_D03G0294, Gh_A08G1387, Gh_D11G2065, Gh_A11G0556, Gh_D08G1682, Gh_A11G0455, Gh_A02G1426, Gh_D05G3929, Gh_A03G0986, Gh_Sca010556G01, Gh_D02G1371, Gh_A05G3992	Gh_A11G2885, Gh_D05G3030, Gh_A03G1432, Gh_D08G2086, Gh_A11G1910, Gh_D02G0220, Gh_A10G0297, Gh_A05G3993, Gh_D05G1009, Gh_D10G0299, Gh_A09G1365, Gh_D13G0639, Gh_D01G1272, Gh_D09G1367, Gh_A12G1873, Gh_D12G2048, Gh_D01G1277, Gh_A06G0558, Gh_A10G0146, Gh_D13G0290, Gh_A13G0500, Gh_A13G0271, Gh_D05G0764, Gh_A05G3899, Gh_A08G0195, Gh_A05G2724, Gh_D12G0752, Gh_D11G3437, Gh_A03G0243, Gh_D01G1765, Gh_D04G10…
	GO:0004553	hydrolase activity, hydrolyzing O-glycosyl compounds	F	2.30004e-07	7.93116e-10	42	814	626	38461	OVER	Gh_D01G1683, Gh_A10G1489, Gh_A03G0986, Gh_D02G1371, Gh_D06G0726, Gh_A11G0965, Gh_A05G3992, Gh_D03G1020, Gh_D03G0294, Gh_D09G1161, Gh_D06G2278, Gh_A02G1644, Gh_A05G1967, Gh_D09G2019, Gh_D05G0815, Gh_A02G1426, Gh_D05G3929, Gh_D09G2016, Gh_A13G0549, Gh_D07G0246, Gh_A12G2381, Gh_D09G0637, Gh_D06G0479, Gh_A11G0556, Gh_D08G1682, Gh_A11G0455, Gh_Sca005163G01, Gh_A10G0141, Gh_A06G0439, Gh_Sca010556G01, G…	Gh_A13G1209, Gh_A11G2087, Gh_D05G3030, Gh_A11G2086, Gh_D08G2483, Gh_A02G1191, Gh_A10G1387, Gh_D03G0544, Gh_D03G0541, Gh_A02G1190, Gh_A10G0297, Gh_A08G0215, Gh_D13G2378, Gh_A05G1246, Gh_A08G1550, Gh_A05G1249, Gh_A01G1575, Gh_A04G0541, Gh_D05G2195, Gh_D08G0295, Gh_A11G3189, Gh_A13G1677, Gh_D03G0779, Gh_D08G1389, Gh_D12G1209, Gh_A12G1824, Gh_A09G1173, Gh_D06G0862, Gh_A01G1343, Gh_A05G3419, Gh_A07G08…
	GO:0005375	copper ion transmembrane transporter activity	F	3.0941e-06	1.35791e-08	8	20	660	39255	OVER	Gh_D03G1151, Gh_A03G0389, Gh_D07G0158, Gh_D03G1150, Gh_D08G0056, Gh_A08G0019, Gh_D13G2024, Gh_A13G1661	Gh_A03G0388, Gh_Sca040618G01, Gh_A13G2214, Gh_A13G1682, Gh_D08G1950, Gh_D05G0693, Gh_Sca005023G02, Gh_A05G0772, Gh_A12G0443, Gh_A05G0564, Gh_D03G1160, Gh_A01G1926, Gh_A08G2388, Gh_A08G2387, Gh_D06G0794, Gh_D13G2517, Gh_A06G0693, Gh_D01G2183, Gh_D05G0903, Gh_D12G0446
	GO:0020037	heme binding	F	1.39169e-05	6.98024e-08	40	888	628	38387	OVER	Gh_A07G1481, Gh_A03G2025, Gh_A09G1415, Gh_D03G0246, Gh_A08G0714, Gh_D08G2420, Gh_D09G0472, Gh_D03G1382, Gh_D09G0471, Gh_D08G0832, Gh_A02G1203, Gh_A02G1466, Gh_A09G2498, Gh_D13G1407, Gh_A12G2100, Gh_D06G0090, Gh_D09G1420, Gh_D01G1872, Gh_A03G0199, Gh_D09G1969, Gh_D08G2330, Gh_A08G0747, Gh_A10G2288, Gh_D08G2695, Gh_D13G0230, Gh_A08G2028, Gh_D05G0154, Gh_A13G1133, Gh_A10G2290, Gh_D05G2666, Gh_D04G17…	Gh_D04G0153, Gh_D11G0983, Gh_D04G0154, Gh_D12G0593, Gh_D06G1932, Gh_A03G0944, Gh_A13G0351, Gh_A10G0050, Gh_D05G1098, Gh_A13G0352, Gh_A05G1254, Gh_A11G0905, Gh_D02G0931, Gh_D12G2523, Gh_D12G2524, Gh_D12G2525, Gh_D12G2768, Gh_A07G0841, Gh_A01G0481, Gh_A12G1830, Gh_D12G2522, Gh_A12G0984, Gh_D03G0537, Gh_D11G1824, Gh_A05G1479, Gh_A08G1561, Gh_A05G3416, Gh_D03G0782, Gh_A08G1560, Gh_A01G1586, Gh_A09G11…
	GO:0050660	flavin adenine dinucleotide binding	F	2.06212e-05	1.09894e-07	19	242	649	39033	OVER	Gh_D11G2205, Gh_D12G1780, Gh_A10G1158, Gh_A10G1522, Gh_D06G1339, Gh_A02G0170, Gh_D06G1959, Gh_D02G0215, Gh_A06G1090, Gh_Sca005812G01, Gh_A12G1637, Gh_D02G0213, Gh_D10G1564, Gh_A12G2341, Gh_A07G0168, Gh_D11G0083, Gh_D09G2213, Gh_A09G2221, Gh_A12G2368	Gh_A11G0580, Gh_A10G0058, Gh_A13G0239, Gh_A10G0059, Gh_A11G2760, Gh_D07G1540, Gh_A10G0057, Gh_A05G0165, Gh_Sca018900G01, Gh_A10G1382, Gh_A05G0035, Gh_A10G0060, Gh_A05G1124, Gh_D02G1229, Gh_A01G1458, Gh_Sca045127G01, Gh_D05G1404, Gh_A09G1288, Gh_A03G1360, Gh_D04G0941, Gh_D01G1075, Gh_A12G2369, Gh_D01G1994, Gh_A09G0632, Gh_D11G1388, Gh_D07G2062, Gh_A10G0065, Gh_A10G0066, Gh_D06G0856, Gh_A10G0064, G…
	GO:0046915	transition metal ion transmembrane transporter activity	F	2.61796e-05	1.47722e-07	8	29	660	39246	OVER	Gh_D03G1151, Gh_A03G0389, Gh_D07G0158, Gh_D03G1150, Gh_D08G0056, Gh_A08G0019, Gh_D13G2024, Gh_A13G1661	Gh_A03G0388, Gh_D01G1643, Gh_Sca040618G01, Gh_A13G2214, Gh_A13G1682, Gh_D08G1950, Gh_D13G1177, Gh_A01G1418, Gh_A05G0772, Gh_A12G0443, Gh_D03G1160, Gh_A08G2388, Gh_A08G2387, Gh_D06G0794, Gh_D13G2517, Gh_A06G0693, Gh_D01G2183, Gh_D12G0446, Gh_D01G1655, Gh_A08G1818, Gh_D09G1604, Gh_D08G2179, Gh_A13G2287, Gh_D05G0693, Gh_Sca005023G02, Gh_A05G0564, Gh_A01G1926, Gh_A01G1402, Gh_D05G0903
	GO:0046906	tetrapyrrole binding	F	3.16129e-05	1.8829e-07	40	924	628	38351	OVER	Gh_A07G1481, Gh_A03G2025, Gh_A09G1415, Gh_D03G0246, Gh_A08G0714, Gh_D08G2420, Gh_D09G0472, Gh_D03G1382, Gh_D09G0471, Gh_D08G0832, Gh_A02G1203, Gh_A02G1466, Gh_A09G2498, Gh_D13G1407, Gh_A12G2100, Gh_D06G0090, Gh_D09G1420, Gh_D01G1872, Gh_A03G0199, Gh_D09G1969, Gh_D08G2330, Gh_A08G0747, Gh_A10G2288, Gh_D08G2695, Gh_D13G0230, Gh_A08G2028, Gh_D05G0154, Gh_A13G1133, Gh_A10G2290, Gh_D05G2666, Gh_D04G17…	Gh_D09G0906, Gh_D04G0153, Gh_D11G0983, Gh_D04G0154, Gh_D12G0593, Gh_D06G1932, Gh_A03G0944, Gh_A13G0351, Gh_A10G0050, Gh_D05G1098, Gh_A13G0352, Gh_A05G1254, Gh_A11G0905, Gh_D02G0931, Gh_D12G2523, Gh_D12G2524, Gh_D12G2525, Gh_D12G2768, Gh_A07G0841, Gh_A01G0481, Gh_A12G1830, Gh_D12G2522, Gh_A12G0984, Gh_D03G0537, Gh_D11G1824, Gh_A05G1479, Gh_A08G1561, Gh_A05G3416, Gh_D03G0782, Gh_A08G1560, Gh_Sca006…
	GO:0003824	catalytic activity	F	3.73783e-05	2.34347e-07	368	17752	300	21523	OVER	Gh_D04G1245, Gh_A06G1414, Gh_D07G0571, Gh_A13G1326, Gh_A05G2101, Gh_A05G3311, Gh_D06G0726, Gh_A11G0107, Gh_D09G0472, Gh_D02G2317, Gh_D08G1945, Gh_D09G0471, Gh_A01G0802, Gh_D05G3825, Gh_A13G0360, Gh_D08G0734, Gh_A02G1066, Gh_D08G1949, Gh_D10G0576, Gh_A09G2498, Gh_A07G0168, Gh_D07G0689, Gh_A12G2368, Gh_D07G2503, Gh_A07G0724, Gh_A09G0199, Gh_D01G1991, Gh_A11G2099, Gh_D11G0974, Gh_D01G1872, Gh_D12G26…	Gh_A11G2087, Gh_A11G2086, Gh_D07G0692, Gh_D07G0691, Gh_D11G0748, Gh_D11G0746, Gh_A08G1789, Gh_A08G0464, Gh_A08G1796, Gh_D13G2136, Gh_A12G1832, Gh_Sca005431G01, Gh_A08G0463, Gh_A08G0460, Gh_A08G1792, Gh_A12G1836, Gh_A08G1791, Gh_A12G1837, Gh_A12G0505, Gh_A
	GO:0004568	chitinase activity	F	6.8341e-05	5.78435e-07	9	50	659	39225	OVER	Gh_D01G1683, Gh_D07G0246, Gh_A01G1443, Gh_D06G0479, Gh_D09G2019, Gh_A09G2323, Gh_D09G2016, Gh_A06G0439, Gh_A11G0955	Gh_D09G0628, Gh_A10G1269, Gh_D02G2285, Gh_D02G2286, Gh_D05G0520, Gh_D02G2284, Gh_D09G2017, Gh_D07G0249, Gh_D07G0248, Gh_A09G0630, Gh_D11G1103, Gh_D07G0247, Gh_A11G1569, Gh_A03G1847, Gh_A03G1846, Gh_A10G1271, Gh_A03G1845, Gh_A03G1844, Gh_D05G0521, Gh_D10G1214, Gh_D10G0046, Gh_D10G1216, Gh_A10G1518, Gh_D01G1682, Gh_A13G1628, Gh_A07G0194, Gh_D01G1684, Gh_A07G0193, Gh_A13G1629, Gh_A07G0195, Gh_D11G34…
	GO:0050662	coenzyme binding	F	7.10883e-05	6.23973e-07	29	580	639	38695	OVER	Gh_D11G2205, Gh_D07G1467, Gh_A03G1497, Gh_D12G1780, Gh_A03G1495, Gh_A10G1522, Gh_D06G1339, Gh_D06G1959, Gh_D02G0215, Gh_D05G3825, Gh_D02G1965, Gh_A12G1637, Gh_D02G0213, Gh_D02G1962, Gh_D10G1564, Gh_A12G2341, Gh_A07G0168, Gh_D09G2213, Gh_A12G2368, Gh_D01G1872, Gh_A10G1158, Gh_A11G1969, Gh_A02G0170, Gh_A06G1090, Gh_A05G3413, Gh_Sca005812G01, Gh_A05G1317, Gh_D11G0083, Gh_A09G2221	Gh_D07G0214, Gh_D07G0692, Gh_A10G0058, Gh_A13G0239, Gh_A10G0059, Gh_D07G1540, Gh_A10G0057, Gh_A10G0052, Gh_A05G3793, Gh_A05G0165, Gh_Sca018900G01, Gh_A10G1382, Gh_A05G3665, Gh_A05G0035, Gh_A10G0060, Gh_A05G1124, Gh_A07G0968, Gh_A05G3303, Gh_A01G1458, Gh_A09G1288, Gh_D01G1075, Gh_D02G0815, Gh_D11G0850, Gh_D01G2048, Gh_A10G0065, Gh_A10G0066, Gh_D06G0856, Gh_A08G2405, Gh_A10G0064, Gh_D11G0612, Gh_A1…
	GO:0055114	oxidation-reduction process	P	1.99207e-14	6.24472e-18	118	2919	550	36356	OVER	Gh_A09G2408, Gh_A13G1326, Gh_A05G3033, Gh_A05G2101, Gh_A05G3311, Gh_D09G0472, Gh_D09G0471, Gh_D05G3825, Gh_D08G0734, Gh_D09G0070, Gh_A02G1466, Gh_A09G2498, Gh_A07G0168, Gh_A12G2368, Gh_D07G2503, Gh_D01G1872, Gh_A10G1158, Gh_A08G0747, Gh_D05G2354, Gh_D11G1706, Gh_D13G2154, Gh_A13G1792, Gh_A03G1527, Gh_A06G1090, Gh_Sca005812G01, Gh_D05G2589, Gh_A05G2328, Gh_D07G0559, Gh_A07G1481, Gh_A03G1497, Gh_A1…	Gh_D07G0214, Gh_D04G1243, Gh_D07G0692, Gh_D12G0593, Gh_A10G0058, Gh_A10G1389, Gh_A10G0059, Gh_D07G1540, Gh_A10G0057, Gh_A05G1491, Gh_D11G2927, Gh_A05G1492, Gh_A03G0944, Gh_A13G0351, Gh_A10G0050, Gh_D05G1098, Gh_A13G0352, Gh_A05G0165, Gh_Sca018900G01, Gh_A
	GO:0044710	single-organism metabolic process	P	9.86561e-08	1.8556e-10	157	5593	511	33682	OVER	Gh_A09G2408, Gh_A13G1326, Gh_A10G1783, Gh_A06G0604, Gh_A05G3033, Gh_A05G2101, Gh_A05G3311, Gh_D09G0472, Gh_D02G2317, Gh_D09G0471, Gh_A01G0802, Gh_D05G3825, Gh_D08G0734, Gh_A02G1066, Gh_D08G1309, Gh_D09G0070, Gh_A02G1466, Gh_A09G2498, Gh_A07G0168, Gh_D05G1926, Gh_A12G2368, Gh_D07G2503, Gh_A07G0724, Gh_A11G2099, Gh_D01G1872, Gh_D12G2660, Gh_A10G1158, Gh_D07G2342, Gh_A08G0747, Gh_D05G2354, Gh_D11G17…	Gh_D04G1243, Gh_D07G0692, Gh_A10G0058, Gh_A10G1389, Gh_A10G0059, Gh_A10G0057, Gh_A10G1388, Gh_D09G2091, Gh_D11G0748, Gh_A10G0052, Gh_A03G0944, Gh_A10G0050, Gh_A10G1382, Gh_A05G1002, Gh_A10G0060, Gh_A02G1187, Gh_A08G0463, Gh_D12G1438, Gh_D03G0550, Gh_A08G0
	GO:0006979	response to oxidative stress	P	1.08723e-07	2.38576e-10	22	224	646	39051	OVER	Gh_A09G2408, Gh_A03G0199, Gh_D08G2330, Gh_A09G1415, Gh_A08G0747, Gh_D03G0246, Gh_A08G0714, Gh_D08G2420, Gh_A10G2288, Gh_A08G0633, Gh_A08G2028, Gh_D05G0154, Gh_D03G1382, Gh_D08G0832, Gh_A10G2290, Gh_D08G0734, Gh_D05G2666, Gh_A02G1203, Gh_A05G2945, Gh_A02G1466, Gh_D12G0699, Gh_D09G1420	Gh_A07G2110, Gh_A12G2370, Gh_D12G2095, Gh_D07G0331, Gh_D02G1110, Gh_A03G0944, Gh_D09G0590, Gh_D12G1559, Gh_A02G0651, Gh_D10G1784, Gh_D02G1346, Gh_D02G1345, Gh_D07G0326, Gh_A07G2109, Gh_D01G1632, Gh_A08G0347, Gh_D11G1824, Gh_A08G0345, Gh_A08G0346, Gh_A12G0056, Gh_A05G1479, Gh_A02G0542, Gh_A12G0055, Gh_D04G0496, Gh_D04G0497, Gh_D04G1101, Gh_A03G0960, Gh_D01G0873, Gh_A07G0275, Gh_D04G0130, Gh_D01G17…
	GO:0035434	copper ion transmembrane transport	P	2.62059e-07	9.85801e-10	8	13	660	39262	OVER	Gh_D03G1151, Gh_A03G0389, Gh_D07G0158, Gh_D03G1150, Gh_D08G0056, Gh_A08G0019, Gh_D13G2024, Gh_A13G1661	Gh_A03G0388, Gh_Sca040618G01, Gh_A13G2214, Gh_A13G1682, Gh_Sca005023G02, Gh_A05G0772, Gh_D03G1160, Gh_A01G1926, Gh_D06G0794, Gh_D13G2517, Gh_A06G0693, Gh_D01G2183, Gh_D05G0903
	GO:0006825	copper ion transport	P	9.2131e-06	4.33218e-08	8	24	660	39251	OVER	Gh_D03G1151, Gh_A03G0389, Gh_D07G0158, Gh_D03G1150, Gh_D08G0056, Gh_A08G0019, Gh_D13G2024, Gh_A13G1661	Gh_A03G0388, Gh_D11G2940, Gh_Sca040618G01, Gh_D05G3433, Gh_A13G2214, Gh_A11G2567, Gh_A13G1682, Gh_D08G1950, Gh_D05G0693, Gh_Sca005023G02, Gh_A05G0772, Gh_A12G0443, Gh_A05G0564, Gh_D03G1160, Gh_A01G1926, Gh_A08G2388, Gh_A08G2387, Gh_D06G0794, Gh_A04G0266, Gh_D13G2517, Gh_A06G0693, Gh_D01G2183, Gh_D05G0903, Gh_D12G0446
	GO:1901072	glucosamine-containing compound catabolic process	P	6.8341e-05	5.78435e-07	9	50	659	39225	OVER	Gh_D01G1683, Gh_D07G0246, Gh_A01G1443, Gh_D06G0479, Gh_D09G2019, Gh_A09G2323, Gh_D09G2016, Gh_A06G0439, Gh_A11G0955	Gh_D09G0628, Gh_A10G1269, Gh_D02G2285, Gh_D02G2286, Gh_D05G0520, Gh_D02G2284, Gh_D09G2017, Gh_D07G0249, Gh_D07G0248, Gh_A09G0630, Gh_D11G1103, Gh_D07G0247, Gh_A11G1569, Gh_A03G1847, Gh_A03G1846, Gh_A10G1271, Gh_A03G1845, Gh_A03G1844, Gh_D05G0521, Gh_D10G1214, Gh_D10G0046, Gh_D10G1216, Gh_A10G1518, Gh_D01G1682, Gh_A13G1628, Gh_A07G0194, Gh_D01G1684, Gh_A07G0193, Gh_A13G1629, Gh_A07G0195, Gh_D11G34…
	GO:1901071	glucosamine-containing compound metabolic process	P	6.8341e-05	5.78435e-07	9	50	659	39225	OVER	Gh_D01G1683, Gh_D07G0246, Gh_A01G1443, Gh_D06G0479, Gh_D09G2019, Gh_A09G2323, Gh_D09G2016, Gh_A06G0439, Gh_A11G0955	Gh_D09G0628, Gh_A10G1269, Gh_D02G2285, Gh_D02G2286, Gh_D05G0520, Gh_D02G2284, Gh_D09G2017, Gh_D07G0249, Gh_D07G0248, Gh_A09G0630, Gh_D11G1103, Gh_D07G0247, Gh_A11G1569, Gh_A03G1847, Gh_A03G1846, Gh_A10G1271, Gh_A03G1845, Gh_A03G1844, Gh_D05G0521, Gh_D10G1214, Gh_D10G0046, Gh_D10G1216, Gh_A10G1518, Gh_D01G1682, Gh_A13G1628, Gh_A07G0194, Gh_D01G1684, Gh_A07G0193, Gh_A13G1629, Gh_A07G0195, Gh_D11G34…
	GO:0046348	amino sugar catabolic process	P	6.8341e-05	5.78435e-07	9	50	659	39225	OVER	Gh_D01G1683, Gh_D07G0246, Gh_A01G1443, Gh_D06G0479, Gh_D09G2019, Gh_A09G2323, Gh_D09G2016, Gh_A06G0439, Gh_A11G0955	Gh_D09G0628, Gh_A10G1269, Gh_D02G2285, Gh_D02G2286, Gh_D05G0520, Gh_D02G2284, Gh_D09G2017, Gh_D07G0249, Gh_D07G0248, Gh_A09G0630, Gh_D11G1103, Gh_D07G0247, Gh_A11G1569, Gh_A03G1847, Gh_A03G1846, Gh_A10G1271, Gh_A03G1845, Gh_A03G1844, Gh_D05G0521, Gh_D10G1214, Gh_D10G0046, Gh_D10G1216, Gh_A10G1518, Gh_D01G1682, Gh_A13G1628, Gh_A07G0194, Gh_D01G1684, Gh_A07G0193, Gh_A13G1629, Gh_A07G0195, Gh_D11G34…
	GO:0006026	aminoglycan catabolic process	P	6.8341e-05	5.78435e-07	9	50	659	39225	OVER	Gh_D01G1683, Gh_D07G0246, Gh_A01G1443, Gh_D06G0479, Gh_D09G2019, Gh_A09G2323, Gh_D09G2016, Gh_A06G0439, Gh_A11G0955	Gh_D09G0628, Gh_A10G1269, Gh_D02G2285, Gh_D02G2286, Gh_D05G0520, Gh_D02G2284, Gh_D09G2017, Gh_D07G0249, Gh_D07G0248, Gh_A09G0630, Gh_D11G1103, Gh_D07G0247, Gh_A11G1569, Gh_A03G1847, Gh_A03G1846, Gh_A10G1271, Gh_A03G1845, Gh_A03G1844, Gh_D05G0521, Gh_D10G1214, Gh_D10G0046, Gh_D10G1216, Gh_A10G1518, Gh_D01G1682, Gh_A13G1628, Gh_A07G0194, Gh_D01G1684, Gh_A07G0193, Gh_A13G1629, Gh_A07G0195, Gh_D11G34…
	GO:0006032	chitin catabolic process	P	6.8341e-05	5.78435e-07	9	50	659	39225	OVER	Gh_D01G1683, Gh_D07G0246, Gh_A01G1443, Gh_D06G0479, Gh_D09G2019, Gh_A09G2323, Gh_D09G2016, Gh_A06G0439, Gh_A11G0955	Gh_D09G0628, Gh_A10G1269, Gh_D02G2285, Gh_D02G2286, Gh_D05G0520, Gh_D02G2284, Gh_D09G2017, Gh_D07G0249, Gh_D07G0248, Gh_A09G0630, Gh_D11G1103, Gh_D07G0247, Gh_A11G1569, Gh_A03G1847, Gh_A03G1846, Gh_A10G1271, Gh_A03G1845, Gh_A03G1844, Gh_D05G0521, Gh_D10G1214, Gh_D10G0046, Gh_D10G1216, Gh_A10G1518, Gh_D01G1682, Gh_A13G1628, Gh_A07G0194, Gh_D01G1684, Gh_A07G0193, Gh_A13G1629, Gh_A07G0195, Gh_D11G34…
	GO:0006030	chitin metabolic process	P	6.8341e-05	5.78435e-07	9	50	659	39225	OVER	Gh_D01G1683, Gh_D07G0246, Gh_A01G1443, Gh_D06G0479, Gh_D09G2019, Gh_A09G2323, Gh_D09G2016, Gh_A06G0439, Gh_A11G0955	Gh_D09G0628, Gh_A10G1269, Gh_D02G2285, Gh_D02G2286, Gh_D05G0520, Gh_D02G2284, Gh_D09G2017, Gh_D07G0249, Gh_D07G0248, Gh_A09G0630, Gh_D11G1103, Gh_D07G0247, Gh_A11G1569, Gh_A03G1847, Gh_A03G1846, Gh_A10G1271, Gh_A03G1845, Gh_A03G1844, Gh_D05G0521, Gh_D10G1214, Gh_D10G0046, Gh_D10G1216, Gh_A10G1518, Gh_D01G1682, Gh_A13G1628, Gh_A07G0194, Gh_D01G1684, Gh_A07G0193, Gh_A13G1629, Gh_A07G0195, Gh_D11G34…
	GO:0008152	metabolic process	P	8.11626e-05	7.47542e-07	380	18629	288	20646	OVER	Gh_D11G1832, Gh_A13G1326, Gh_A05G2101, Gh_A05G3311, Gh_D06G0726, Gh_D09G0472, Gh_D02G2317, Gh_D08G1945, Gh_D09G0471, Gh_A01G0802, Gh_D05G3825, Gh_A13G0360, Gh_D08G0734, Gh_A02G1066, Gh_D08G1949, Gh_Sca006585G01, Gh_A09G2498, Gh_A07G0168, Gh_D07G0689, Gh_A12G2368, Gh_D07G2503, Gh_A07G0724, Gh_A09G0199, Gh_D01G1991, Gh_A11G2099, Gh_D11G0974, Gh_D01G1872, Gh_D12G2660, Gh_A10G1158, Gh_A11G0359, Gh_D0…	Gh_D11G0743, Gh_D07G0698, Gh_A11G2087, Gh_A11G2086, Gh_D07G0692, Gh_A12G0509, Gh_D09G2091, Gh_D11G0748, Gh_D11G0746, Gh_A08G1789, Gh_A08G0458, Gh_D13G2136, Gh_A08G0463, Gh_A08G0460, Gh_A08G1792, Gh_A08G1791, Gh_A12G0505, Gh_A11G2096, Gh_Sca144453G01, Gh_A
	GO:0044042	glucan metabolic process	P	8.11626e-05	7.88728e-07	17	224	651	39051	OVER	Gh_A11G2099, Gh_D11G2414, Gh_A11G0556, Gh_D08G1682, Gh_A11G0455, Gh_A03G0986, Gh_Sca010556G01, Gh_D02G1371, Gh_D03G0611, Gh_A05G3992, Gh_D03G0294, Gh_A08G1387, Gh_A02G1066, Gh_D11G2065, Gh_A02G1426, Gh_D05G3929, Gh_A07G0724	Gh_A11G2885, Gh_D05G3030, Gh_A11G1431, Gh_A10G1388, Gh_A10G0297, Gh_A05G1371, Gh_A08G1305, Gh_A13G0472, Gh_D13G0871, Gh_D10G0333, Gh_A07G0609, Gh_A09G1961, Gh_A09G1962, Gh_D13G0639, Gh_A06G0558, Gh_A11G2097, Gh_A09G1963, Gh_D11G2235, Gh_A09G1964, Gh_D08G2355, Gh_D02G0373, Gh_A10G1032, Gh_D02G0369, Gh_D05G1539, Gh_A08G0111, Gh_A05G3899, Gh_D02G0367, Gh_A02G0304, Gh_A02G0303, Gh_A04G0892, Gh_D09G17…
	GO:0006073	cellular glucan metabolic process	P	8.11626e-05	7.88728e-07	17	224	651	39051	OVER	Gh_A11G2099, Gh_D11G2414, Gh_A11G0556, Gh_D08G1682, Gh_A11G0455, Gh_A03G0986, Gh_Sca010556G01, Gh_D02G1371, Gh_D03G0611, Gh_A05G3992, Gh_D03G0294, Gh_A08G1387, Gh_A02G1066, Gh_D11G2065, Gh_A02G1426, Gh_D05G3929, Gh_A07G0724	Gh_A11G2885, Gh_D05G3030, Gh_A11G1431, Gh_A10G1388, Gh_A10G0297, Gh_A05G1371, Gh_A08G1305, Gh_A13G0472, Gh_D13G0871, Gh_D10G0333, Gh_A07G0609, Gh_A09G1961, Gh_A09G1962, Gh_D13G0639, Gh_A06G0558, Gh_A11G2097, Gh_A09G1963, Gh_D11G2235, Gh_A09G1964, Gh_D08G2355, Gh_D02G0373, Gh_A10G1032, Gh_D02G0369, Gh_D05G1539, Gh_A08G0111, Gh_A05G3899, Gh_D02G0367, Gh_A02G0304, Gh_A02G0303, Gh_A04G0892, Gh_D09G17…
	In Category, C represents Cellular Component, F represents Molecular Function, P represents Biological Process.
	Red coloured terms represent significantly enriched categories relating to fiber elongation in Ca2+ deficiency treated fibers.
	Blue coloured terms represent significantly enriched categories relating to ROS scavenging in Ca2+ deficiency treated fibers.

## Sheet: Table S8
	Supplementary Table S8 List of enriched GO terms for 774 genes upregulated both in Ca0K0.5 compared to Ca1K0.5 or Ca8K0.5.
	GO-ID	Term	Category	FDR	P-Value	#Test	#Ref	#notAnnotTest	#notAnnotRef	Over/Under	TestSeqs	RefSeqs
	GO:0048046	apoplast	C	1.96192e-06	4.85324e-09	10	54	470	39409	OVER	Gh_D03G0294, Gh_A08G1387, Gh_D11G2065, Gh_A11G0556, Gh_D08G1682, Gh_A11G0455, Gh_A02G1426, Gh_A03G0986, Gh_D02G1371, Gh_A05G3992	Gh_A11G2885, Gh_D05G3030, Gh_A03G1432, Gh_D08G2086, Gh_A11G1910, Gh_D02G0220, Gh_A10G0297, Gh_A05G3993, Gh_D05G1009, Gh_D10G0299, Gh_A09G1365, Gh_D13G0639, Gh_D01G1272, Gh_D09G1367, Gh_A12G1873, Gh_D12G2048, Gh_D01G1277, Gh_A06G0558, Gh_A10G0146, Gh_D13G0290, Gh_A13G0500, Gh_A13G0271, Gh_D05G0764, Gh_A05G3899, Gh_A08G0195, Gh_A05G2724, Gh_D12G0752, Gh_D11G3437, Gh_A03G0243, Gh_D01G1765, Gh_D04G10…
	GO:0005576	extracellular region	C	1.25053e-05	4.6402e-08	16	225	464	39238	OVER	Gh_D01G1679, Gh_A11G0556, Gh_D08G1682, Gh_A11G0455, Gh_D08G1777, Gh_A03G0986, Gh_D02G1371, Gh_A05G3992, Gh_A01G1439, Gh_D03G0294, Gh_A08G1387, Gh_A01G1788, Gh_D09G0128, Gh_D11G2065, Gh_A02G1426, Gh_D07G0974	Gh_D09G0905, Gh_A11G2885, Gh_D04G0396, Gh_D05G3030, Gh_D08G1393, Gh_Sca033533G01, Gh_A10G0297, Gh_A06G0209, Gh_A03G0942, Gh_Sca122891G01, Gh_A12G0861, Gh_D13G0639, Gh_A09G1727, Gh_A06G0558, Gh_D01G2169, Gh_A12G1270, Gh_D01G1757, Gh_D01G1758, Gh_D03G1195, Gh_A08G1444, Gh_D03G1194, Gh_A02G0781, Gh_A05G3534, Gh_A05G3899, Gh_D04G1924, Gh_D12G0117, Gh_A09G0883, Gh_A03G0046, Gh_Sca005793G01, Gh_A12G161…
	GO:0005618	cell wall	C	0.00194221	1.80168e-05	12	210	468	39253	OVER	Gh_D03G0294, Gh_A07G0152, Gh_A08G1387, Gh_D11G2065, Gh_A11G0556, Gh_D08G1682, Gh_A11G0455, Gh_A02G1426, Gh_D11G0846, Gh_A03G0986, Gh_D02G1371, Gh_A05G3992	Gh_A10G0735, Gh_A11G2885, Gh_D05G3030, Gh_A07G1143, Gh_A10G0297, Gh_D13G0639, Gh_A06G0558, Gh_A13G1553, Gh_A05G0272, Gh_A05G0273, Gh_D13G2032, Gh_A05G0274, Gh_D13G1178, Gh_A05G2204, Gh_A05G2205, Gh_A05G3899, Gh_A13G0909, Gh_D01G2296, Gh_A07G0151, Gh_D11G2268, Gh_Sca005745G01, Gh_A01G0702, Gh_A12G1176, Gh_A12G1177, Gh_A02G1729, Gh_A06G0590, Gh_A10G2227, Gh_D08G2130, Gh_D12G0580, Gh_D06G1920, Gh_D1…
	GO:0030312	external encapsulating structure	C	0.00681353	8.04412e-05	12	247	468	39216	OVER	Gh_D03G0294, Gh_A07G0152, Gh_A08G1387, Gh_D11G2065, Gh_A11G0556, Gh_D08G1682, Gh_A11G0455, Gh_A02G1426, Gh_D11G0846, Gh_A03G0986, Gh_D02G1371, Gh_A05G3992	Gh_A10G0735, Gh_A11G2885, Gh_D05G3030, Gh_A07G1143, Gh_A10G0297, Gh_D13G0639, Gh_A06G0558, Gh_A13G1553, Gh_A05G0272, Gh_A05G0273, Gh_D13G2032, Gh_A05G0274, Gh_D13G1178, Gh_A05G2204, Gh_A05G2205, Gh_A05G3899, Gh_A13G0909, Gh_D10G0326, Gh_D01G2296, Gh_D12G1568, Gh_D03G0209, Gh_A07G0151, Gh_D11G2268, Gh_A10G0276, Gh_A10G0275, Gh_Sca005745G01, Gh_A01G0702, Gh_A12G1176, Gh_A07G0820, Gh_A12G1177, Gh_A0…
	GO:0016491	oxidoreductase activity	F	1.84842e-12	1.14312e-15	99	3425	381	36038	OVER	Gh_A09G2408, Gh_A05G2101, Gh_A05G3311, Gh_D09G0472, Gh_D08G0734, Gh_D09G0070, Gh_A02G1466, Gh_A09G2498, Gh_D01G1991, Gh_A10G1158, Gh_A08G0747, Gh_D05G2354, Gh_D11G1706, Gh_D13G2154, Gh_A13G1792, Gh_A03G1527, Gh_A06G1090, Gh_D05G2589, Gh_D02G1574, Gh_A05G2328, Gh_A04G1469, Gh_D07G0559, Gh_A07G1481, Gh_A03G1497, Gh_D12G1780, Gh_A03G1495, Gh_A10G1522, Gh_D06G1358, Gh_D08G2420, Gh_A08G0633, Gh_D13G21…	Gh_D04G1243, Gh_D07G0692, Gh_A10G0058, Gh_A10G1389, Gh_A10G0059, Gh_A10G0057, Gh_A03G0944, Gh_A10G0050, Gh_A10G1382, Gh_A10G0060, Gh_A08G0463, Gh_D12G1438, Gh_A08G0460, Gh_D12G2768, Gh_A01G0481, Gh_D04G1238, Gh_A11G2096, Gh_A12G1830, Gh_D09G2081, Gh_D09G2
	GO:0016209	antioxidant activity	F	3.09533e-08	4.46656e-11	21	261	459	39202	OVER	Gh_A09G2408, Gh_A03G0199, Gh_A08G0747, Gh_A08G0714, Gh_D03G0246, Gh_A05G2383, Gh_D08G2420, Gh_A10G2288, Gh_A08G0633, Gh_A08G2028, Gh_D05G0154, Gh_D03G1382, Gh_D08G0832, Gh_A10G2290, Gh_D08G0734, Gh_D05G2666, Gh_A02G1203, Gh_A05G2945, Gh_A02G1466, Gh_D12G0699, Gh_D09G1420	Gh_A07G2110, Gh_A12G2370, Gh_D12G2095, Gh_D07G0331, Gh_D02G1110, Gh_A03G0944, Gh_D09G0590, Gh_D12G1559, Gh_A02G0651, Gh_D10G1784, Gh_D02G1346, Gh_D02G1345, Gh_D07G0326, Gh_A11G2096, Gh_A07G2109, Gh_D01G1632, Gh_D13G1062, Gh_A08G0347, Gh_D11G1824, Gh_A08G0345, Gh_A08G0346, Gh_A12G0056, Gh_A05G1479, Gh_A02G0542, Gh_A12G0055, Gh_Sca067051G01, Gh_D04G0496, Gh_A07G0392, Gh_D04G0497, Gh_D04G1101, Gh_A0…
	GO:0004601	peroxidase activity	F	3.09533e-08	4.78561e-11	20	234	460	39229	OVER	Gh_A09G2408, Gh_A03G0199, Gh_A08G0747, Gh_A08G0714, Gh_D03G0246, Gh_D08G2420, Gh_A10G2288, Gh_A08G0633, Gh_A08G2028, Gh_D05G0154, Gh_D03G1382, Gh_D08G0832, Gh_A10G2290, Gh_D08G0734, Gh_D05G2666, Gh_A02G1203, Gh_A05G2945, Gh_A02G1466, Gh_D12G0699, Gh_D09G1420	Gh_A07G2110, Gh_A12G2370, Gh_D12G2095, Gh_D07G0331, Gh_D02G1110, Gh_A03G0944, Gh_D09G0590, Gh_D12G1559, Gh_A02G0651, Gh_D10G1784, Gh_D02G1346, Gh_D02G1345, Gh_D07G0326, Gh_A07G2109, Gh_D01G1632, Gh_A08G0347, Gh_D11G1824, Gh_A08G0345, Gh_A08G0346, Gh_A12G0056, Gh_A05G1479, Gh_A02G0542, Gh_A12G0055, Gh_Sca067051G01, Gh_D04G0496, Gh_D04G0497, Gh_D04G1101, Gh_A03G0960, Gh_D01G0873, Gh_A07G0275, Gh_D0…
	GO:0016684	oxidoreductase activity, acting on peroxide as acceptor	F	3.41513e-08	6.33604e-11	20	238	460	39225	OVER	Gh_A09G2408, Gh_A03G0199, Gh_A08G0747, Gh_A08G0714, Gh_D03G0246, Gh_D08G2420, Gh_A10G2288, Gh_A08G0633, Gh_A08G2028, Gh_D05G0154, Gh_D03G1382, Gh_D08G0832, Gh_A10G2290, Gh_D08G0734, Gh_D05G2666, Gh_A02G1203, Gh_A05G2945, Gh_A02G1466, Gh_D12G0699, Gh_D09G1420	Gh_A07G2110, Gh_A12G2370, Gh_D12G2095, Gh_D07G0331, Gh_D02G1110, Gh_A03G0944, Gh_D09G0590, Gh_D12G1559, Gh_A02G0651, Gh_D10G1784, Gh_D02G1346, Gh_D02G1345, Gh_D07G0326, Gh_A07G2109, Gh_D01G1632, Gh_A08G0347, Gh_D11G1824, Gh_A08G0345, Gh_A08G0346, Gh_A12G0056, Gh_A05G1479, Gh_A02G0542, Gh_A12G0055, Gh_Sca067051G01, Gh_D04G0496, Gh_D04G0497, Gh_D04G1101, Gh_A03G0960, Gh_D01G0873, Gh_A07G0275, Gh_D0…
	GO:0016762	xyloglucan:xyloglucosyl transferase activity	F	1.96192e-06	4.85324e-09	10	54	470	39409	OVER	Gh_D03G0294, Gh_A08G1387, Gh_D11G2065, Gh_A11G0556, Gh_D08G1682, Gh_A11G0455, Gh_A02G1426, Gh_A03G0986, Gh_D02G1371, Gh_A05G3992	Gh_A11G2885, Gh_D05G3030, Gh_A03G1432, Gh_D08G2086, Gh_A11G1910, Gh_D02G0220, Gh_A10G0297, Gh_A05G3993, Gh_D05G1009, Gh_D10G0299, Gh_A09G1365, Gh_D13G0639, Gh_D01G1272, Gh_D09G1367, Gh_A12G1873, Gh_D12G2048, Gh_D01G1277, Gh_A06G0558, Gh_A10G0146, Gh_D13G0290, Gh_A13G0500, Gh_A13G0271, Gh_D05G0764, Gh_A05G3899, Gh_A08G0195, Gh_A05G2724, Gh_D12G0752, Gh_D11G3437, Gh_A03G0243, Gh_D01G1765, Gh_D04G10…
	GO:0020037	heme binding	F	1.22031e-05	4.1507e-08	33	895	447	38568	OVER	Gh_A07G1481, Gh_A03G2025, Gh_A08G0714, Gh_D03G0246, Gh_D08G2420, Gh_D09G0472, Gh_D03G1382, Gh_D08G0832, Gh_A02G1203, Gh_A02G1466, Gh_A09G2498, Gh_D13G1407, Gh_A12G2100, Gh_D06G0090, Gh_D09G1420, Gh_A03G0199, Gh_D09G1969, Gh_A08G0747, Gh_A10G2288, Gh_D08G2695, Gh_A08G2028, Gh_D05G0154, Gh_A13G1133, Gh_A10G2290, Gh_D05G2666, Gh_D04G1708, Gh_D08G1639, Gh_A05G2945, Gh_D05G0646, Gh_A05G0525, Gh_A04G11…	Gh_D04G0153, Gh_D11G0983, Gh_D04G0154, Gh_D12G0593, Gh_D06G1932, Gh_A03G0944, Gh_A13G0351, Gh_A10G0050, Gh_D05G1098, Gh_A13G0352, Gh_A05G1254, Gh_A11G0905, Gh_D02G0931, Gh_D12G2523, Gh_D12G2524, Gh_D12G2525, Gh_D12G2768, Gh_A07G0841, Gh_A01G0481, Gh_A12G1830, Gh_D12G2522, Gh_A12G0984, Gh_D03G0537, Gh_D11G1824, Gh_A05G1479, Gh_A08G1561, Gh_A05G3416, Gh_D03G0782, Gh_A08G1560, Gh_A01G1586, Gh_A09G11…
	GO:0016798	hydrolase activity, acting on glycosyl bonds	F	2.24968e-05	9.04322e-08	32	880	448	38583	OVER	Gh_A10G1489, Gh_A03G0986, Gh_D02G1371, Gh_A11G0965, Gh_A05G3992, Gh_D03G1020, Gh_D03G0294, Gh_D09G1161, Gh_A02G1644, Gh_A12G1639, Gh_A05G1967, Gh_D09G2019, Gh_A02G1426, Gh_D09G2016, Gh_A13G0549, Gh_D07G0246, Gh_A12G2381, Gh_D09G0637, Gh_D06G0479, Gh_A11G0556, Gh_D08G1682, Gh_A11G0455, Gh_A10G0141, Gh_A06G0439, Gh_A11G0955, Gh_A08G1387, Gh_A05G1018, Gh_D13G0844, Gh_A01G1443, Gh_D11G2065, Gh_A09G23…	Gh_A13G1209, Gh_A11G2087, Gh_D05G3030, Gh_A11G2086, Gh_D08G2483, Gh_A02G1191, Gh_A10G1387, Gh_D03G0544, Gh_D03G0541, Gh_A02G1190, Gh_A10G0297, Gh_A08G0215, Gh_D13G2378, Gh_A05G1246, Gh_A08G1550, Gh_A05G1249, Gh_A01G1575, Gh_A04G0541, Gh_D05G2195, Gh_D08G0295, Gh_A11G3189, Gh_A13G1677, Gh_D03G0779, Gh_D08G1389, Gh_D12G1209, Gh_A12G1824, Gh_A09G1173, Gh_D06G0862, Gh_A01G1343, Gh_A05G3419, Gh_A07G08…
	GO:0046906	tetrapyrrole binding	F	2.31219e-05	1.00095e-07	33	931	447	38532	OVER	Gh_A07G1481, Gh_A03G2025, Gh_A08G0714, Gh_D03G0246, Gh_D08G2420, Gh_D09G0472, Gh_D03G1382, Gh_D08G0832, Gh_A02G1203, Gh_A02G1466, Gh_A09G2498, Gh_D13G1407, Gh_A12G2100, Gh_D06G0090, Gh_D09G1420, Gh_A03G0199, Gh_D09G1969, Gh_A08G0747, Gh_A10G2288, Gh_D08G2695, Gh_A08G2028, Gh_D05G0154, Gh_A13G1133, Gh_A10G2290, Gh_D05G2666, Gh_D04G1708, Gh_D08G1639, Gh_A05G2945, Gh_D05G0646, Gh_A05G0525, Gh_A04G11…	Gh_D09G0906, Gh_D04G0153, Gh_D11G0983, Gh_D04G0154, Gh_D12G0593, Gh_D06G1932, Gh_A03G0944, Gh_A13G0351, Gh_A10G0050, Gh_D05G1098, Gh_A13G0352, Gh_A05G1254, Gh_A11G0905, Gh_D02G0931, Gh_D12G2523, Gh_D12G2524, Gh_D12G2525, Gh_D12G2768, Gh_A07G0841, Gh_A01G0481, Gh_A12G1830, Gh_D12G2522, Gh_A12G0984, Gh_D03G0537, Gh_D11G1824, Gh_A05G1479, Gh_A08G1561, Gh_A05G3416, Gh_D03G0782, Gh_A08G1560, Gh_Sca006…
	GO:0004553	hydrolase activity, hydrolyzing O-glycosyl compounds	F	5.08117e-05	2.35676e-07	30	826	450	38637	OVER	Gh_A10G1489, Gh_A03G0986, Gh_D02G1371, Gh_A11G0965, Gh_A05G3992, Gh_D03G1020, Gh_D03G0294, Gh_D09G1161, Gh_A02G1644, Gh_A05G1967, Gh_D09G2019, Gh_A02G1426, Gh_D09G2016, Gh_A13G0549, Gh_D07G0246, Gh_A12G2381, Gh_D09G0637, Gh_D06G0479, Gh_A11G0556, Gh_D08G1682, Gh_A11G0455, Gh_A10G0141, Gh_A06G0439, Gh_A11G0955, Gh_A08G1387, Gh_D13G0844, Gh_A01G1443, Gh_D11G2065, Gh_A09G2323, Gh_A07G1802	Gh_A13G1209, Gh_A11G2087, Gh_D05G3030, Gh_A11G2086, Gh_D08G2483, Gh_A02G1191, Gh_A10G1387, Gh_D03G0544, Gh_D03G0541, Gh_A02G1190, Gh_A10G0297, Gh_A08G0215, Gh_D13G2378, Gh_A05G1246, Gh_A08G1550, Gh_A05G1249, Gh_A01G1575, Gh_A04G0541, Gh_D05G2195, Gh_D08G0295, Gh_A11G3189, Gh_A13G1677, Gh_D03G0779, Gh_D08G1389, Gh_D12G1209, Gh_A12G1824, Gh_A09G1173, Gh_D06G0862, Gh_A01G1343, Gh_A05G3419, Gh_A07G08…
	GO:0003824	catalytic activity	F	7.47922e-05	3.81025e-07	272	17848	208	21615	OVER	Gh_D04G1245, Gh_A06G1414, Gh_D07G0571, Gh_A05G2101, Gh_A05G3311, Gh_A11G0107, Gh_D09G0472, Gh_A01G0802, Gh_D08G0734, Gh_D08G1949, Gh_D10G0576, Gh_A09G2498, Gh_D07G0689, Gh_A07G0724, Gh_D01G1991, Gh_D11G0974, Gh_A11G2099, Gh_D12G2660, Gh_A10G1158, Gh_D11G1706, Gh_D13G2154, Gh_A13G1792, Gh_A06G0439, Gh_A10G1150, Gh_A13G0342, Gh_A08G2411, Gh_A06G1090, Gh_D08G0725, Gh_A05G3413, Gh_D02G1574, Gh_A05G23…	Gh_A11G2087, Gh_A11G2086, Gh_D07G0692, Gh_D07G0691, Gh_D11G0748, Gh_D11G0746, Gh_A08G1789, Gh_A08G0464, Gh_A08G1796, Gh_D13G2136, Gh_A12G1832, Gh_Sca005431G01, Gh_A08G0463, Gh_A08G0460, Gh_A08G1792, Gh_A12G1836, Gh_A08G1791, Gh_A12G1837, Gh_A12G0505, Gh_A
	GO:0004568	chitinase activity	F	7.47922e-05	5.31917e-07	8	51	472	39412	OVER	Gh_D07G0246, Gh_A01G1443, Gh_D06G0479, Gh_D09G2019, Gh_A09G2323, Gh_D09G2016, Gh_A06G0439, Gh_A11G0955	Gh_D09G0628, Gh_A10G1269, Gh_D02G2285, Gh_D02G2286, Gh_D05G0520, Gh_D02G2284, Gh_D09G2017, Gh_D07G0249, Gh_D07G0248, Gh_A09G0630, Gh_D11G1103, Gh_D07G0247, Gh_A11G1569, Gh_A03G1847, Gh_A03G1846, Gh_A10G1271, Gh_A03G1845, Gh_A03G1844, Gh_D05G0521, Gh_D10G1214, Gh_D10G0046, Gh_D10G1216, Gh_A10G1518, Gh_D01G1682, Gh_D01G1683, Gh_A13G1628, Gh_A07G0194, Gh_D01G1684, Gh_A07G0193, Gh_A13G1629, Gh_A07G01…
	GO:0050660	flavin adenine dinucleotide binding	F	0.000104102	7.72559e-07	15	246	465	39217	OVER	Gh_D11G2205, Gh_D12G1780, Gh_A10G1158, Gh_A10G1522, Gh_D06G1339, Gh_A02G0170, Gh_D06G1959, Gh_D02G0215, Gh_A06G1090, Gh_A12G1637, Gh_D02G0213, Gh_D10G1564, Gh_A12G2341, Gh_D09G2213, Gh_A09G2221	Gh_A11G0580, Gh_A10G0058, Gh_A13G0239, Gh_A10G0059, Gh_A11G2760, Gh_D07G1540, Gh_A10G0057, Gh_A05G0165, Gh_Sca018900G01, Gh_A10G1382, Gh_A05G0035, Gh_A10G0060, Gh_A05G1124, Gh_D02G1229, Gh_A01G1458, Gh_Sca045127G01, Gh_D05G1404, Gh_A09G1288, Gh_A07G0168, Gh_A03G1360, Gh_D04G0941, Gh_D01G1075, Gh_A12G2368, Gh_A12G2369, Gh_D01G1994, Gh_A09G0632, Gh_D11G1388, Gh_D07G2062, Gh_A10G0065, Gh_A10G0066, G…
	GO:0055114	oxidation-reduction process	P	1.48801e-12	4.60115e-16	91	2946	389	36517	OVER	Gh_A09G2408, Gh_D11G2205, Gh_A05G2383, Gh_D06G1339, Gh_A05G2101, Gh_A05G3311, Gh_D09G0472, Gh_D02G0215, Gh_D02G0733, Gh_D08G0734, Gh_A12G1637, Gh_A02G0058, Gh_D02G0730, Gh_D02G0213, Gh_D09G0070, Gh_A02G1466, Gh_A09G2498, Gh_D13G1407, Gh_D06G0090, Gh_D09G2213, Gh_D01G1673, Gh_A03G0199, Gh_D11G1586, Gh_A10G1158, Gh_D11G1980, Gh_A08G0747, Gh_D05G2354, Gh_A10G2288, Gh_D11G1706, Gh_D13G2154, Gh_A13G17…	Gh_D07G0214, Gh_D04G1243, Gh_D07G0692, Gh_D12G0593, Gh_A10G0058, Gh_A10G1389, Gh_A10G0059, Gh_D07G1540, Gh_A10G0057, Gh_A05G1491, Gh_D11G2927, Gh_A05G1492, Gh_A03G0944, Gh_A13G0351, Gh_A10G0050, Gh_D05G1098, Gh_A13G0352, Gh_A05G0165, Gh_Sca018900G01, Gh_A
	GO:0006979	response to oxidative stress	P	2.89555e-08	2.68604e-11	20	226	460	39237	OVER	Gh_A09G2408, Gh_A03G0199, Gh_A08G0747, Gh_A08G0714, Gh_D03G0246, Gh_D08G2420, Gh_A10G2288, Gh_A08G0633, Gh_A08G2028, Gh_D05G0154, Gh_D03G1382, Gh_D08G0832, Gh_A10G2290, Gh_D08G0734, Gh_D05G2666, Gh_A02G1203, Gh_A05G2945, Gh_A02G1466, Gh_D12G0699, Gh_D09G1420	Gh_A07G2110, Gh_A12G2370, Gh_D12G2095, Gh_D07G0331, Gh_D02G1110, Gh_A03G0944, Gh_D09G0590, Gh_D12G1559, Gh_A02G0651, Gh_D10G1784, Gh_D02G1346, Gh_D02G1345, Gh_D07G0326, Gh_A07G2109, Gh_D01G1632, Gh_A08G0347, Gh_D11G1824, Gh_A08G0345, Gh_A08G0346, Gh_A12G0056, Gh_A05G1479, Gh_A02G0542, Gh_A12G0055, Gh_D04G0496, Gh_D04G0497, Gh_D04G1101, Gh_A03G0960, Gh_D01G0873, Gh_A07G0275, Gh_D04G0130, Gh_D01G17…
	GO:0008152	metabolic process	P	2.24468e-06	6.24679e-09	296	19154	184	20309	OVER	Gh_D11G1832, Gh_A05G2101, Gh_A05G3311, Gh_D09G0472, Gh_A01G0802, Gh_D08G0734, Gh_D08G1949, Gh_Sca006585G01, Gh_A09G2498, Gh_D07G0689, Gh_A07G0724, Gh_D01G1991, Gh_D11G0974, Gh_A11G2099, Gh_D12G2660, Gh_A10G1158, Gh_A11G0359, Gh_D03G0775, Gh_D11G1706, Gh_D02G1221, Gh_D13G2154, Gh_A13G1792, Gh_A06G0439, Gh_A10G1150, Gh_A13G0342, Gh_D08G1269, Gh_A08G2411, Gh_A06G1090, Gh_D08G0725, Gh_A05G3413, Gh_D0…	Gh_D11G0743, Gh_D07G0698, Gh_A11G2087, Gh_A11G2086, Gh_D07G0692, Gh_A12G0509, Gh_D09G2091, Gh_D11G0748, Gh_D11G0746, Gh_A08G1789, Gh_A08G0458, Gh_D13G2136, Gh_A08G0463, Gh_A08G0460, Gh_A08G1792, Gh_A08G1791, Gh_A12G0505, Gh_A11G2096, Gh_Sca144453G01, Gh_A
	GO:0044710	single-organism metabolic process	P	5.20761e-06	1.61027e-08	121	6039	359	33424	OVER	Gh_A09G2408, Gh_A06G0604, Gh_A05G2101, Gh_A05G3311, Gh_D09G0472, Gh_A01G0802, Gh_D08G0734, Gh_D08G1309, Gh_D09G0070, Gh_A02G1466, Gh_A09G2498, Gh_D05G1926, Gh_A07G0724, Gh_A11G2099, Gh_D12G2660, Gh_A10G1158, Gh_D07G2342, Gh_A08G0747, Gh_D05G2354, Gh_D11G1706, Gh_D13G2154, Gh_A13G1792, Gh_A03G1527, Gh_D05G2593, Gh_A06G1090, Gh_A05G3413, Gh_D05G2589, Gh_A05G2328, Gh_D07G0559, Gh_A06G0105, Gh_A07G14…	Gh_D04G1243, Gh_D07G0692, Gh_A10G0058, Gh_A10G1389, Gh_A10G0059, Gh_A10G0057, Gh_A10G1388, Gh_D09G2091, Gh_D11G0748, Gh_A10G0052, Gh_A03G0944, Gh_A08G1789, Gh_A10G0050, Gh_A10G1382, Gh_A05G1002, Gh_A10G0060, Gh_A02G1187, Gh_A08G0463, Gh_D12G1438, Gh_D03G0
	GO:1901072	glucosamine-containing compound catabolic process	P	7.47922e-05	5.31917e-07	8	51	472	39412	OVER	Gh_D07G0246, Gh_A01G1443, Gh_D06G0479, Gh_D09G2019, Gh_A09G2323, Gh_D09G2016, Gh_A06G0439, Gh_A11G0955	Gh_D09G0628, Gh_A10G1269, Gh_D02G2285, Gh_D02G2286, Gh_D05G0520, Gh_D02G2284, Gh_D09G2017, Gh_D07G0249, Gh_D07G0248, Gh_A09G0630, Gh_D11G1103, Gh_D07G0247, Gh_A11G1569, Gh_A03G1847, Gh_A03G1846, Gh_A10G1271, Gh_A03G1845, Gh_A03G1844, Gh_D05G0521, Gh_D10G1214, Gh_D10G0046, Gh_D10G1216, Gh_A10G1518, Gh_D01G1682, Gh_D01G1683, Gh_A13G1628, Gh_A07G0194, Gh_D01G1684, Gh_A07G0193, Gh_A13G1629, Gh_A07G01…
	GO:1901071	glucosamine-containing compound metabolic process	P	7.47922e-05	5.31917e-07	8	51	472	39412	OVER	Gh_D07G0246, Gh_A01G1443, Gh_D06G0479, Gh_D09G2019, Gh_A09G2323, Gh_D09G2016, Gh_A06G0439, Gh_A11G0955	Gh_D09G0628, Gh_A10G1269, Gh_D02G2285, Gh_D02G2286, Gh_D05G0520, Gh_D02G2284, Gh_D09G2017, Gh_D07G0249, Gh_D07G0248, Gh_A09G0630, Gh_D11G1103, Gh_D07G0247, Gh_A11G1569, Gh_A03G1847, Gh_A03G1846, Gh_A10G1271, Gh_A03G1845, Gh_A03G1844, Gh_D05G0521, Gh_D10G1214, Gh_D10G0046, Gh_D10G1216, Gh_A10G1518, Gh_D01G1682, Gh_D01G1683, Gh_A13G1628, Gh_A07G0194, Gh_D01G1684, Gh_A07G0193, Gh_A13G1629, Gh_A07G01…
	GO:0046348	amino sugar catabolic process	P	7.47922e-05	5.31917e-07	8	51	472	39412	OVER	Gh_D07G0246, Gh_A01G1443, Gh_D06G0479, Gh_D09G2019, Gh_A09G2323, Gh_D09G2016, Gh_A06G0439, Gh_A11G0955	Gh_D09G0628, Gh_A10G1269, Gh_D02G2285, Gh_D02G2286, Gh_D05G0520, Gh_D02G2284, Gh_D09G2017, Gh_D07G0249, Gh_D07G0248, Gh_A09G0630, Gh_D11G1103, Gh_D07G0247, Gh_A11G1569, Gh_A03G1847, Gh_A03G1846, Gh_A10G1271, Gh_A03G1845, Gh_A03G1844, Gh_D05G0521, Gh_D10G1214, Gh_D10G0046, Gh_D10G1216, Gh_A10G1518, Gh_D01G1682, Gh_D01G1683, Gh_A13G1628, Gh_A07G0194, Gh_D01G1684, Gh_A07G0193, Gh_A13G1629, Gh_A07G01…
	GO:0006026	aminoglycan catabolic process	P	7.47922e-05	5.31917e-07	8	51	472	39412	OVER	Gh_D07G0246, Gh_A01G1443, Gh_D06G0479, Gh_D09G2019, Gh_A09G2323, Gh_D09G2016, Gh_A06G0439, Gh_A11G0955	Gh_D09G0628, Gh_A10G1269, Gh_D02G2285, Gh_D02G2286, Gh_D05G0520, Gh_D02G2284, Gh_D09G2017, Gh_D07G0249, Gh_D07G0248, Gh_A09G0630, Gh_D11G1103, Gh_D07G0247, Gh_A11G1569, Gh_A03G1847, Gh_A03G1846, Gh_A10G1271, Gh_A03G1845, Gh_A03G1844, Gh_D05G0521, Gh_D10G1214, Gh_D10G0046, Gh_D10G1216, Gh_A10G1518, Gh_D01G1682, Gh_D01G1683, Gh_A13G1628, Gh_A07G0194, Gh_D01G1684, Gh_A07G0193, Gh_A13G1629, Gh_A07G01…
	GO:0006032	chitin catabolic process	P	7.47922e-05	5.31917e-07	8	51	472	39412	OVER	Gh_D07G0246, Gh_A01G1443, Gh_D06G0479, Gh_D09G2019, Gh_A09G2323, Gh_D09G2016, Gh_A06G0439, Gh_A11G0955	Gh_D09G0628, Gh_A10G1269, Gh_D02G2285, Gh_D02G2286, Gh_D05G0520, Gh_D02G2284, Gh_D09G2017, Gh_D07G0249, Gh_D07G0248, Gh_A09G0630, Gh_D11G1103, Gh_D07G0247, Gh_A11G1569, Gh_A03G1847, Gh_A03G1846, Gh_A10G1271, Gh_A03G1845, Gh_A03G1844, Gh_D05G0521, Gh_D10G1214, Gh_D10G0046, Gh_D10G1216, Gh_A10G1518, Gh_D01G1682, Gh_D01G1683, Gh_A13G1628, Gh_A07G0194, Gh_D01G1684, Gh_A07G0193, Gh_A13G1629, Gh_A07G01…
	GO:0006030	chitin metabolic process	P	7.47922e-05	5.31917e-07	8	51	472	39412	OVER	Gh_D07G0246, Gh_A01G1443, Gh_D06G0479, Gh_D09G2019, Gh_A09G2323, Gh_D09G2016, Gh_A06G0439, Gh_A11G0955	Gh_D09G0628, Gh_A10G1269, Gh_D02G2285, Gh_D02G2286, Gh_D05G0520, Gh_D02G2284, Gh_D09G2017, Gh_D07G0249, Gh_D07G0248, Gh_A09G0630, Gh_D11G1103, Gh_D07G0247, Gh_A11G1569, Gh_A03G1847, Gh_A03G1846, Gh_A10G1271, Gh_A03G1845, Gh_A03G1844, Gh_D05G0521, Gh_D10G1214, Gh_D10G0046, Gh_D10G1216, Gh_A10G1518, Gh_D01G1682, Gh_D01G1683, Gh_A13G1628, Gh_A07G0194, Gh_D01G1684, Gh_A07G0193, Gh_A13G1629, Gh_A07G01…
	GO:0006022	aminoglycan metabolic process	P	0.000115236	8.90814e-07	8	55	472	39408	OVER	Gh_D07G0246, Gh_A01G1443, Gh_D06G0479, Gh_D09G2019, Gh_A09G2323, Gh_D09G2016, Gh_A06G0439, Gh_A11G0955	Gh_D04G1320, Gh_D09G0628, Gh_A10G1269, Gh_D02G2285, Gh_D02G2286, Gh_D05G0520, Gh_D02G2284, Gh_D09G2017, Gh_D07G0249, Gh_A04G0821, Gh_D07G0248, Gh_A09G0630, Gh_D11G1103, Gh_D07G0247, Gh_A06G0354, Gh_A11G1569, Gh_A03G1847, Gh_A03G1846, Gh_A10G1271, Gh_A03G1845, Gh_A03G1844, Gh_D06G0385, Gh_D05G0521, Gh_D10G1214, Gh_D10G0046, Gh_D10G1216, Gh_A10G1518, Gh_D01G1682, Gh_D01G1683, Gh_A13G1628, Gh_A07G01…
	GO:0006040	amino sugar metabolic process	P	0.000125311	1.00745e-06	8	56	472	39407	OVER	Gh_D07G0246, Gh_A01G1443, Gh_D06G0479, Gh_D09G2019, Gh_A09G2323, Gh_D09G2016, Gh_A06G0439, Gh_A11G0955	Gh_D09G0628, Gh_A07G0530, Gh_A10G1269, Gh_D02G2285, Gh_D02G2286, Gh_D05G0520, Gh_D02G2284, Gh_D09G2017, Gh_D07G0249, Gh_D07G0248, Gh_A09G0630, Gh_D11G1103, Gh_D07G0247, Gh_A11G1569, Gh_D13G1581, Gh_A03G1847, Gh_A03G1846, Gh_A10G1271, Gh_A03G1845, Gh_A13G1277, Gh_A03G1844, Gh_D05G0521, Gh_D10G1214, Gh_D10G0046, Gh_D10G1216, Gh_A10G1518, Gh_D01G1682, Gh_D01G1683, Gh_A13G1628, Gh_A07G0194, Gh_D01G16…
	GO:0006950	response to stress	P	0.000135469	1.13101e-06	36	1195	444	38268	OVER	Gh_A10G1505, Gh_A09G2408, Gh_A03G0164, Gh_A08G0714, Gh_D03G0246, Gh_D07G1161, Gh_D08G2420, Gh_D02G0560, Gh_A08G0633, Gh_D13G0880, Gh_D03G1382, Gh_D08G0810, Gh_D08G0832, Gh_D08G0734, Gh_A02G1203, Gh_A02G1466, Gh_D11G2792, Gh_A12G2300, Gh_D09G1420, Gh_A11G2472, Gh_A10G1514, Gh_A03G0199, Gh_A08G0747, Gh_A10G2288, Gh_D03G1421, Gh_D08G0795, Gh_A08G2028, Gh_D08G1269, Gh_D05G0154, Gh_A08G0693, Gh_A10G22…	Gh_A01G0490, Gh_D05G1095, Gh_D12G0592, Gh_A08G0219, Gh_A05G3670, Gh_A03G0944, Gh_A08G1789, Gh_D11G2924, Gh_A05G0164, Gh_A02G0098, Gh_A02G0097, Gh_A08G0220, Gh_D13G1049, Gh_A01G0489, Gh_A05G3668, Gh_D12G2529, Gh_A04G0309, Gh_A01G0485, Gh_D04G1239, Gh_A09G2012, Gh_A07G0604, Gh_D12G0346, Gh_D04G1010, Gh_D08G0299, Gh_D11G1826, Gh_D11G2914, Gh_D11G0978, Gh_D11G1824, Gh_Sca046230G01, Gh_A05G1479, Gh_D0…
	GO:0044699	single-organism process	P	0.000241246	2.08871e-06	176	10614	304	28849	OVER	Gh_A09G2408, Gh_A03G0389, Gh_D07G0571, Gh_Sca006742G01, Gh_A06G0604, Gh_A05G2101, Gh_A05G3311, Gh_D13G2024, Gh_D09G0472, Gh_A01G0802, Gh_D08G0734, Gh_D08G1309, Gh_D09G0070, Gh_D10G0576, Gh_A02G1466, Gh_A09G2498, Gh_A09G2377, Gh_D11G3461, Gh_D05G1926, Gh_A07G0724, Gh_A11G2099, Gh_D12G2660, Gh_A10G1158, Gh_D07G2342, Gh_A08G0747, Gh_D05G2354, Gh_D11G1706, Gh_D13G2154, Gh_A13G1792, Gh_A03G1527, Gh_D0…	Gh_D07G0692, Gh_D08G0064, Gh_D07G0691, Gh_A10G0058, Gh_A10G1389, Gh_A13G1208, Gh_A10G0059, Gh_D08G0067, Gh_A10G0057, Gh_D08G0068, Gh_A10G1388, Gh_D09G2091, Gh_D11G0748, Gh_A08G0459, Gh_A10G0052, Gh_A08G1789, Gh_A10G0050, Gh_D08G0069, Gh_A10G1382, Gh_A10G1
	GO:1901136	carbohydrate derivative catabolic process	P	0.00034447	3.08894e-06	8	66	472	39397	OVER	Gh_D07G0246, Gh_A01G1443, Gh_D06G0479, Gh_D09G2019, Gh_A09G2323, Gh_D09G2016, Gh_A06G0439, Gh_A11G0955	Gh_D09G0628, Gh_D09G0309, Gh_A09G0308, Gh_A10G1269, Gh_D02G2285, Gh_D02G2286, Gh_D05G0520, Gh_D02G2284, Gh_D06G1738, Gh_A05G3079, Gh_D13G2067, Gh_D09G2017, Gh_D07G0249, Gh_D07G0248, Gh_A09G0630, Gh_D04G0562, Gh_D11G1103, Gh_D07G0247, Gh_D04G0121, Gh_A11G1569, Gh_D05G0295, Gh_D08G2552, Gh_A03G1847, Gh_A03G1846, Gh_A10G1271, Gh_A03G1845, Gh_A03G1844, Gh_D05G0521, Gh_D10G1214, Gh_D10G0046, Gh_D10G12…
	In Category, C represents Cellular Component, F represents Molecular Function, P represents Biological Process.
	Red coloured terms represent significantly enriched categories relating to fiber elongation in Ca2+ deficiency treated fibers.
	Blue coloured terms represent significantly enriched categories relating to ROS scavenging in Ca2+ deficiency treated fibers.

## Sheet: Table S9
	Supplementary Table S9 Detection of K+ and Ca2+ concentration in Ca2+ deficient medium treated with Ca2+ chelator EGTA for 3 days using ICP-MS.
	Treatments			K+ (mmol*L-1)	Ca2+ (mmol*L-1)
	0 days	-EGTA	Ca0-K0.5	24.05±0.44	<0.000
			Ca0-K1	49.57±1.81	<0.000
		+EGTA	Ca0-K0.5	24.82±1.26	<0.000
			Ca0-K1	47.68±1.08	<0.000
	3 days	-EGTA	Ca0-K0.5	24.04±0.55	<0.000
			Ca0-K1	49.92±0.76	<0.000
		+EGTA	Ca0-K0.5	24.56±0.32	<0.000
			Ca0-K1	50.71±1.34	<0.000
